# Supplementary material for: Molecular basis for DNA cleavage by the hypercompact Cas12j-SF05
Source: Cell Discov. 2023 Nov 21;9:117. doi: 10.1038/s41421-023-00612-5 (PMC10663539; doi:10.1038/s41421-023-00612-5)
Supplement: Supplementary file 2 — Supplementary Table S2 [file 41421_2023_612_MOESM2_ESM.xlsx]

## Sheet: Oligonucleotides
ID #	Assay	Description	Sequences (5’-3’)
oligo-1	In vitro assembly of Cas12j-SF05crRNA-dsDNA ternary complex	Target strand for in vitro assembly of Cas12j-SF05crRNA-dsDNA ternary complex	CTGCCCTTGCAAAGTCAGCAGCACGTAGGGGAGAATTGGCCA
oligo-2	In vitro assembly of Cas12j-SF05crRNA-dsDNA ternary complex	Non target strand for in vitro assembly of Cas12j-SF05crRNA-dsDNA ternary complex	TGGCCAATTCTCCCCTACGTGCTGCTGACTTTGCAAGGGCAG
oligo-3	In vitro assembly of Cas12j-SF05crRNA-dsDNA ternary complex	crRNA strand for in vitro assembly of Cas12j-SF05crRNA-dsDNA ternary complex	CCGUCAACGUUCAACGCUUGCUCGGUUCGCCGAGACUCCCCUACGUGCUGCUGAAG
oligo-4	Identification of PAM preferences; In vitro cleavage assay; Determination of cleavage sites	crRNA strand for in vitro assay	CCGUCAACGUUCAACGCUUGCUCGGUUCGCCGAGACUCCCCUACGUGCUGCUGAAG
oligo-5	Trans-cleavage assay	5 nt ssDNA-FQ (FAM-ssDNA-BHQ1) reporter	FAM-TTATT-BHQ1
oligo-6	Trans-cleavage assay	10 nt ssDNA-FQ (FAM-ssDNA-BHQ1) reporter	FAM-TTATTCTTGT-BHQ1
oligo-7	Trans-cleavage assay	15 nt ssDNA-FQ (FAM-ssDNA-BHQ1) reporter	FAM-TTATTCTTGTTATTC-BHQ1
oligo-8	Trans-cleavage assay	20 nt ssDNA-FQ (FAM-ssDNA-BHQ1) reporter	FAM-TTATTCTTGTTATTCTTATT-BHQ1
oligo-9	Trans-cleavage assay	25 nt ssDNA-FQ (FAM-ssDNA-BHQ1) reporter	FAM-TTATTCTTGTTATTCTTATTCTTGT-BHQ1
oligo-10	Trans-cleavage assay	ssDNA activator	CCTTGCAACTTCAGCAGCACGTAGGGGAGAATTG
oligo-11	TS/NTS cleavage assay	Forward PCR primer for TS/NTS cleavage assays FAM-labeled dsDNA target amplification	FAM-GTATGTTGTGTGGAATTGTG
oligo-12	TS/NTS cleavage assay	Reverse PCR primer for TS/NTS cleavage assays ROX-labeled dsDNA target amplification	ROX-GCTGCGCGTAACCACCACAC
oligo-13	Determination of cleavage sites	Forward PCR primer for determination of cleavage sites assays dsDNA target amplification	CCGTATTACCGCCTTTGAG
oligo-14	Determination of cleavage sites	Reverse PCR primer for determination of cleavage sites assays dsDNA target amplification	CCCCGATTTAGAGCTTGAC
oligo-15	Identification of PAM preferences	Forward PCR primer for ligated with dsDNA adapters	TK-117：CGGCATTCCTGCTGAACCGCTCTTCCGATCT；
oligo-16	Identification of PAM preferences	Reverse PCR primer for ligated with dsDNA adapters	TK-111：GATCGGAAGAGCGGTTCAGCAGGAATGCCG；
oligo-17	Identification of PAM preferences	Forward PCR primer for enrich the cleaved products containing the PAM sequence	PAM-after-F：ACTCAGGGGTCTTCGGTTTCCGTGTT；
oligo-18	Identification of PAM preferences	Reverse PCR primer for enrich the cleaved products containing the PAM sequence	S6-PAM-after：ACTCAGCTGAACCGCTCTTCCG
oligo-19	Genome editing in CHO cells	FUT8 gene target 1	GACAAACTGGGATACCCACCACA
oligo-20	Genome editing in CHO cells	FUT8 gene target 2	TCAAATACTTGATCCGTCCACAA
oligo-21	Genome editing in CHO cells	FUT8 gene target 3	CAGCCAAGGTTGTGGACGGATCA
oligo-22	Genome editing in CHO cells	FUT8 gene target 4	CTTACCCTTGGCTGTACCAGAAG
oligo-23	Genome editing in CHO cells	Forward PCR primer for nested PCR amplification of target 1,2,3	GGAGTGAGTACGGTGTGCTCCTCCTTACTTACCCTTGG
oligo-24	Genome editing in CHO cells	Reverse PCR primer for nested PCR amplification of target 1,2,3	GAGTTGGATGCTGGATGGTTGTTCTTTGGTGGGACTATG
oligo-25	Genome editing in CHO cells	Forward PCR primer for nested PCR amplification of target 4	GGAGTGAGTACGGTGTGCGAGTTCTGTTGCATGGTAGG
oligo-26	Genome editing in CHO cells	Reverse PCR primer for nested PCR amplification of target 4	GAGTTGGATGCTGGATGGTTCCAGCCAAGGTTGTGGAC
oligo-27	Genome editing in rice	Nramp5 gene target 1	GTGGCGCTGCTGATAAACAT
oligo-28	Genome editing in rice	Nramp5 gene target 2	GCGGAGGAGCAGGCGGTGCC
oligo-29	Genome editing in rice	Nramp5 gene target 3	AGAAGGAAGGAGGAGGTGTC
oligo-30	Genome editing in rice	Nramp5 gene target 4	AGAACGTGCTGGGCAAGTCG
oligo-31	Genome editing in rice	Forward PCR primer for PCR amplification of target 1	AATGAATGAATGACCTTGAG
oligo-32	Genome editing in rice	Reverse PCR primer for PCR amplification of target 1	ATGGTGTGTGAATTGCCACG
oligo-33	Genome editing in rice	Forward PCR primer for PCR amplification of target 2	GTACTAGGATACGTCTAATCC
oligo-34	Genome editing in rice	Reverse PCR primer for PCR amplification of target 2	ATGGTGTGTGAATTGCCACG
oligo-35	Genome editing in rice	Forward PCR primer for PCR amplification of target 3	GTTCAGAACGTGCTGGGC
oligo-36	Genome editing in rice	Reverse PCR primer for PCR amplification of target 3	ATGTGGCAGCTAGCCGTTTA
oligo-37	Genome editing in rice	Forward PCR primer for PCR amplification of target 4	TGGTGATGTACAGGTACAGG
oligo-38	Genome editing in rice	Reverse PCR primer for PCR amplification of target 4	TTGAATAGGAGGAGTAAC

## Sheet: Protein sequence
Name	Sequence
Cas12j-SF05 protein sequence	MTPKTETPVGALIKKFFPGKRFQKNYLKDAGKKLKREGEAAAVEYLSGKQEDHPANFCPPAKVNILAQSRPLSEWPINLVSKGVQEYVYGLTAAEREANGDFGTSRKSLDRWFARTGVPTHGYTTVQGLNLILRHTFNRYDGVIKKVETRNEKRRSKATRINVSREADGLPPIEAEPEETAFGPDGKLKERPGINPSIYCYQQVSPVPYNPAKHPALPFSGVDPGAPLPLGTPNRLSIPKGQPGYVPEWQRPHLSTKNKRIRKWYARANWRRKPGRKSVLDEAKLKEAALKEAIPIIVTIGKDWIVMDARGLLRAVYWRGIAKPGLSLKELLGFFSGDPVLDPKRGIATFTFKLGAVAVHSRKPTRGKKSKELLLSMTAEKPHVGLVAIDLGQTNPVAA…
Cas12j-SF05 direct repeat sequence	CCGTCAACGTTCAACGCTTGCTCGGTTCGCCGAGAC

## Sheet: Plasmids
Plasmids	Assay	Sequence
pUC-19	Determination of cleavage sites assays	CAGACCCCGTAGAAAAGATCAAAGGATCTTCTTGAGATCCTTTTTTTCTGCGCGTAATCTGCTGCTTGCAAACAAAAAAACCACCGCTACCAGCGGTGGTTTGTTTGCCGGATCAAGAGCTACCAACTCTTTTTCCGAAGGTAACTGGCTTCAGCAGAGCGCAGATACCAAATACTGTTCTTCTAGTGTAGCCGTAGTTAGGCCACCACTTCAAGAACTCTGTAGCACCGCCTACATACCTCGCTCTGCTAATCCTGTTACCAGTGGCTGCTGCCAGTGGCGATAAGTCGTGTCTTACCGGGTTGGACTCAAGACGATAGTTACCGGATAAGGCGCAGCGGTCGGGCTGAACGGGGGGTTCGTGCACACAGCCCAGCTTGGAGCGAACGACCTACACCG…
pcDNA3.3-Cas12j-SF05	Genome editing in CHO cells	tcgacggatcgggagatctcccgatcccctatggtGCactctcagtacaatctgctctgatgccgcatagttaagccagtatctgctccctgcttgtgtgttggaggtcgctgagtagtgcgcgagcaaaatttaagctacaacaaggcaaggcttgaccgacAAAAAAAAGTCCCATTCGCCATGCCGAAGCATGTTGCCCAGCCGGCGCCAGCGAGGAGGCTGGGACCATGCCGGCCaggtcttctagaagaccaGTCTCGGCGAACCGAGCAAGCGTTGAACGTTGACGGCCGGTGTTTCGTCCTTTCCACAAGATATATAAAGCCAAGAAATCGAAATACTTTCAAGTTACGGTAAGCATATGATAGTCCATTTTAAAACATAATTTTAAAACTG…
pACYC-184	Identification of PAM preferences	ATGGAAGCCGGCGGCACCTCGCTAACGGATTCACCACTCCAAGAATTGGAGCCAATCAATTCTTGCGGAGAACTGTGAATGCGCAAACCAACCCTTGGCAGAACATATCCATCGCGTCCGCCATCTCCAGCAGCCGCACGCGGCGCATCTCGGGCAGCGTTGGGTCCTGGCCACGGGTGCGCATGATCGTGCTCCTGTCGTTGAGGACCCGGCTAGGCTGGCGGGGTTGCCTTACTGGTTAGCAGAATGAATCACCGATACGCGAGCGAACGTGAAGCGACTGCTGCTGCAAAACGTCTGCGACCTGAGCAACAACATGAATGGTCTTCGGTTTCCGTGTTTCGTAAAGTCTGGAAACGCGGAAGCCCCCAGCGCTTCAGCGTTCNNNNNNTCCCCTAC…
Cas12j-SF05 and gRNA expression plasmid	Determination of spacer length assays	cgtcaggtggcacttttcggggaaatgtgcgcggaacccctatttgtttatttttctaaatacattcaaatatgtatccgctcatgagacaataaccctgataaatgcttcaataatattgaaaaaggaagagtatgagtattcaacatttccgtgtcgcccttattcccttttttgcggcattttgccttcctgtttttgctcacccagaaacgctggtgaaagtaaaagatgctgaagatcagttgggtgcacgagtgggttacatcgaactggatctcaacagcggtaagatccttgagagttttcgccccgaagaacgttttccaatgatgagcacttttaaagttctgctatgtggcgcggtattatcccgtattgacgccgggcaagagcaac…
GFP fluorescent reporter plasmid	Determination of spacer length assays	aggtttcccgactggaaagcgggcagtgagcgcaacgcaattaatgtgagttagctcactcattaggcaccccaggctttacactttatgcttccggctcgtatgttgtgtggaattgtgagcggataacaatttcacacaggaaacagctatgaccatgattacgccaagcttgcatgcctgcaggtcgactctagaggatccccGGGCAGAGCGCACATCGCCCACAGTCCCCGAGAAGTTGGGGGGAGGGGTCGGCAATTGAACGGGTGCCTAGAGAAGGTGGCGCGGGGTAAACTGGGAAAGTGATGTCGTGTACTGGCTCCGCCTTTTTCCCGAGGGTGGGGGAGAACCGTATATAAGTGCAGTAGTCGCCGTGAACGTTCTTTTTCGCAACGG…

## Sheet:  Phylogenic analysis sequences
>TnpB_set_8_1
MSKLLKTLKRTVVLEGWVNSAGRRALREVFEAYRAMLQEMVEYAVEHNASQATLHRVFYSRFREEYPWLPTRVIKGCYRDAVRRARSFLRLKKKGLAQGDKPVVKNITVTYSDSQDWRLVGGDVELRTHRGWIRLNLRYTRQLVRYLYGGWKLSSELKLKPAGKRILVYLTFRRVFEVSYNPNNVIAVDVNENNVTLAVFRNGRLGDVYRIETNLGRIVIAYSERRKRITGGKSTKDRSVKKALRKLREGERKTDIIYKVARFIEELAYINSAVVVVGNVHKGKRRLVSRAGSNNLRHRIHQWSVSKLVEVLDNKPIHVVEVPEAYSSSRDPFSGEPIKGYAPSVIRVAVRGRRVRVAKVVLRLARLSNGLTLDRDVVGAVNIGLKHLTADGSPVALGS…
>TnpB_set_8_2
MTRIVRTVIVKSVKLPRKAFRVFIELKDIYRNMVEQLVLYAVRNNIKSFTKLKALKYHEMKSLYPQLPSHYVYTACQDANTRTKSFLRLKKLGLAKRDYPEVRKVSIWLDDHLWKPNGYTSIKIATHRGWVTVEFEPHKQYWKYINRGWKLVSEAKIKLDKRNRQLIIYLIFVKEIEKCRPRGYLPVDVNENNVTMLVDNIAYTFETGTEKLVLGYHYRRKGIQKKYDKHYGKKSRIKRKAMRKLKERKKKLDIRWKIANIIVKTAYEKQYSIVLERLGKKPANNMIARIKDKQLRHRIFQASFRSIQRAIEEKAKEHGVTVIYVNPKNTSRLCPVHDAPINYNDNSRIGKCGKGGELWHRDVVACWNLLLKALRGDGSYAPNLVGLDVDVGLVPLASN…
>TnpB_set_8_3
MERTVKLRVKVDYETYRKLKEVEEEYRGILANAIEYGLRNNTTSFTKIKAGIYKAEREKHKDIPSHYIYTACEDASERLSSFEKMKRKGRAYSDRPEVRRVTVHLDDHLWKFSLDRISISTKRGRVSLSPIFPKIFWRYYNNGWRVASEARFKLLKGNVVELYIVFKKDEPKPYEPKAFIPVDLNENSVSVLVDGKPILLETNTKKITLGYEYKRKWITAGKSTKDRDTRRKLRKLRERDKKVDIRRKLAKLVVMEALESRSAIVLEDLPKRAPEHMIKDVRDSQLRLRIYRSAFSSTKNAIMEKAKEFGVPIILVDPAYTSSTCPVHGSKIIYRPDGGSAPRVGVCVVGKERWHRDVVSLYNLMRRAGDVSPMPLGSKESHDPPTVKLGRWLRAKSLH…
>TnpB_set_8_5
MLTETCKFKLEPTEEQRKVLEGLFSAYRSMVEECLKSAMSMNITSRKRLHESIYGELRRRFRDYPSHYIYTAVTVALGMYKSYRRLSRKRSYVKPPSIELLKAVLLDDTHLFWFNWGSLKIATHKGHLTIPFRLHEHAEKFRGWQVKGSRLVRDGDEYYLHVTFKKVVEEKECEGLLGIDVNEKSVDLAIIKPDKIKFVKIDISEAKYIRDRYFKKRQSIQRRTRGEVRARLLAKYSRRERWRVDAILHKASKVIAEIAAEEKVKPVMENLKNIRERIKYRRRMNRRLHSMPFRKIQFSISYKSIERGYKPEYIDARNTSRMCPICGELNKPNGHIYKCRRCGFQADRHIVAAWNIAAKLPMCRPLPLAAKATEALKAEVERIVIKC
>TnpB_set_8_6
MLNRRSETVKMTGKFKIKENVEIDRLFKIYREIVNYLINYAYENNITSFYKLKSKTYRNLREKYPNLPSHYIYTACQIATSIYRSYRKKKRRGEARNKPVFKKDSIMLDDHLFKLDIEKGVLKLSTPKGRITLKVYVSNYHMKFKDWRTGQAWLVKKDNGIFLNVVFSREVEIGEPKDFIGVDLNENNVTIALPNGFARFETREREIRTAYYVKRRKIQKKIRAGKKRKKLLEKYGKRERNRLNDLYHKLANKIVELADGYGIALENLKNIRKSIRYSKEINGRLHRWSFRRLQSIIEYKAKLKGIKVVYVDPSYTSSLCPICRGKLSPNGHRVLKCMRCGFEADRDIIGSLNIRLKALKMWGVSVPPESPSMKPERGRLAVIINTYNKSYG
>TnpB_set_8_7
MQNNSSKNETVVKAYSIPIQADGIILEFIEEYHRMARVVLQEILNAEKFTKFERKQLRDKLLEDWKYANHYVDSAINQMLGLVKSYRRKLRKGKKVRKPRLRKKFVYVKSTLFTLKGFILKITIIPREYYLEINLANYPYILPLLKEVWSGNLRLGGLFLFPDKLVLNFVKTVEYFEPRDWMSIDINLTNVTVLAGLTVYRFDTRELYHIHRVYELKRQKIQGISAWNKRLSEKLLKKYSGREKNRARDFLHKLANKIVGIARERRMGIILEDLNGIKERVLGGSKSLNRKLSKWNVRELQRLIEYKAKWFGVPVVYVNPKNSSKTCPACGGHLIPQEGRLMKCLKCGLVEDRDFIAVLNLRMWGSGVTPKGLEVSRASTLNERPMKTNPYGIMAIEEK…
>TnpB_set_8_9
MSNKTKLKDNKELLYQVVLSYKVSHNYPLKAFLIECKNKLNECIDMIWNNIKYTKKDNPKLPKSNEFKRELRNKLLENWNYASHYIDGIIKTSYSILQSWASNYKRGYRTKTKPIAKRLFVRVKTTLIKYDKEKGEIRITIKPRKDYLILNIKNEWFFDKVKNLTIGEIILKEKETFLTFKDNLNYSDKGMIVGVDSNLRSLDLFHPIEGWTRVDLTELHRIKEVYDRKIDFLKKLLKKFPLRAMRKINRLFERRRNRVKDFLHKLTIQLSRLFPDAIFVFEDLNKRRMYKSKYFNRKIDRVNWNGLIEKISYKTIVILVNPAYTSTICPICGSRMESQEGQVVYCSNCLNSFNRQLVGCYNIFKRGLGNIKEIMGGSGVTTTGVEVSFGKLMTPNPNV…
>TnpB_set_8_8
MTKLVLTYRMSHNWNVNSFLKEYQRLLQRAIDEISENTTWREKKVTHRYSVGSRNYHYYETTRLIPYFPQSNEFKRELRNKLLKDWPFAKHYIDSAIKTAYSILKSWRGNYLKGKRKRAKPVVKRKFVRVKTTLMKVEGSRIRITVKPREEYLELDFSKEWFYERVKDWKVGELIIRENDVLLTFSKEVEFSGRIKIGIDSNLTSLDIFHPEKGWIRVDLSELHRIAETYDRIIDGLKSVQRKAPKRIGVLLKKYWTRRRNRIEDYLNKLAVQLSREFPDAVFVFEDLNKFKMLQNGSRKFNRKLSRATWKKIVGKLSYRVPVEFVNPAYTSSTCPVCGSWLESRNGRVVCHNCGFEADRQFVGSFNVFVRGLGVALSGAELDDLLPNEPRGELNVMKP…
>TnpB_set_8_11
MGGEGFLTLCAVFRVSPEPVGEPLLLSLLRRYRDALNYSIKRIHGYMEENGLKKTPGDGAVHGLLYEELKSRFGLPSRIAIDCYREAKSILKSWLGNGGNGRLPRARRPRMWLTERYGYRVKDGYVEIIGGLRLKIIGWDRRYDQYPSRQAVLTYRNGKFLLRVAKMVPKPQPINPVDVLAVDVNEKYIVAGNHRVEHRFETAVEKAVRYRELAERLQRKYSNGSYRAWLRRRGIRDRVRRFHEKARSIIEDWARKTSHEIVVVARQNNYAIAREDLTYLVESLRKLPRQHRTRLVLLGYRRLGYWLDWQCEKHGVPCIAVNPKDTSSTCPLCGSRLVESGYRRLKCPSCGFEADRDTVAVLNIRRKALAQMGGSLTTPTAPQMTDVAPNRCGEPVNRP…
>TnpB_set_8_10
MINNFNEIVIECNYLIINEIYKLTENFINYVCKQTHMGDEVSLTGVVEMTVRAEPLVQLIRNYTNALRFVVHEILRDPSKYGRWRYVKRSKRIKWEHDLRRIHHSFYEVLKYRFSLPPKFAIACQKEAVAIVKSVLNNENNGGKCVIKNYRARVDYQAYKIEVRNGKCYLKLRNFDEIEVTGFSRKWFTKFKDWRLGDLIMKLENGLVKLFVTFKKTVKVAEPSENAVAVDLNFEEVVLGNHEFEVRFKTPLRKIIHLKKNHIEKTQKKYNRKWRYVKGIRNAISRWWSRINGITNDFVKQVSRRIVVFVKERGYDTIVLEDLNGLKDEQAKLRKSWRERFTFFAYRKLQNWIEWQAKKEGLAVVYVNPANTSKTCPKCKSLNTEFRERILICKDCGFT…
>Cas12j-SF05
MTPKTETPVGALIKKFFPGKRFQKNYLKDAGKKLKREGEAAAVEYLSGKQEDHPANFCPPAKVNILAQSRPLSEWPINLVSKGVQEYVYGLTAAEREANGDFGTSRKSLDRWFARTGVPTHGYTTVQGLNLILRHTFNRYDGVIKKVETRNEKRRSKATRINVSREADGLPPIEAEPEETAFGPDGKLKERPGINPSIYCYQQVSPVPYNPAKHPALPFSGVDPGAPLPLGTPNRLSIPKGQPGYVPEWQRPHLSTKNKRIRKWYARANWRRKPGRKSVLDEAKLKEAALKEAIPIIVTIGKDWIVMDARGLLRAVYWRGIAKPGLSLKELLGFFSGDPVLDPKRGIATFTFKLGAVAVHSRKPTRGKKSKELLLSMTAEKPHVGLVAIDLGQTNPVAA…
>Cas12J1
MADTPTLFTQFLRHHLPGQRFRKDILKQAGRILANKGEDATIAFLRGKSEESPPDFQPPVKCPIIACSRPLTEWPIYQASVAIQGYVYGQSLAEFEASDPGCSKDGLLGWFDKTGVCTDYFSVQGLNLIFQNARKRYIGVQTKVTNRNEKRHKKLKRINAKRIAEGLPELTSDEPESALDETGHLIDPPGLNTNIYCYQQVSPKPLALSEVNQLPTAYAGYSTSGDDPIQPMVTKDRLSISKGQPGYIPEHQRALLSQKKHRRMRGYGLKARALLVIVRIQDDWAVIDLRSLLRNAYWRRIVQTKEPSTITKLLKLVTGDPVLDATRMVATFTYKPGIVQVRSAKCLKNKQGSKLFSERYLNETVSVTSIDLGSNNLVAVATYRLVNGNTPELLQRFTL…
>Cas12J2
MPKPAVESEFSKVLKKHFPGERFRSSYMKRGGKILAAQGEEAVVAYLQGKSEEEPPNFQPPAKCHVVTKSRDFAEWPIMKASEAIQRYIYALSTTERAACKPGKSSESHAAWFAATGVSNHGYSHVQGLNLIFDHTLGRYDGVLKKVQLRNEKARARLESINASRADEGLPEIKAEEEEVATNETGHLLQPPGINPSFYVYQTISPQAYRPRDEIVLPPEYAGYVRDPNAPIPLGVVRNRCDIQKGCPGYIPEWQREAGTAISPKTGKAVTVPGLSPKKNKRMRRYWRSEKEKAQDALLVTVRIGTDWVVIDVRGLLRNARWRTIAPKDISLNALLDLFTGDPVIDVRRNIVTFTYTLDACGTYARKWTLKGKQTKATLDKLTATQTVALVAIDLGQTN…
>Cas12J3
MEKEITELTKIRREFPNKKFSSTDMKKAGKLLKAEGPDAVRDFLNSCQEIIGDFKPPVKTNIVSISRPFEEWPVSMVGRAIQEYYFSLTKEELESVHPGTSSEDHKSFFNITGLSNYNYTSVQGLNLIFKNAKAIYDGTLVKANNKNKKLEKKFNEINHKRSLEGLPIITPDFEEPFDENGHLNNPPGINRNIYGYQGCAAKVFVPSKHKMVSLPKEYEGYNRDPNLSLAGFRNRLEIPEGEPGHVPWFQRMDIPEGQIGHVNKIQRFNFVHGKNSGKVKFSDKTGRVKRYHHSKYKDATKPYKFLEESKKVSALDSILAIITIGDDWVVFDIRGLYRNVFYRELAQKGLTAVQLLDLFTGDPVIDPKKGVVTFSYKEGVVPVFSQKIVPRFKSRDTLE…
>Cas12J4
MYSLEMADLKSEPSLLAKLLRDRFPGKYWLPKYWKLAEKKRLTGGEEAACEYMADKQLDSPPPNFRPPARCVILAKSRPFEDWPVHRVASKAQSFVIGLSEQGFAALRAAPPSTADARRDWLRSHGASEDDLMALEAQLLETIMGNAISLHGGVLKKIDNANVKAAKRLSGRNEARLNKGLQELPPEQEGSAYGADGLLVNPPGLNLNIYCRKSCCPKPVKNTARFVGHYPGYLRDSDSILISGTMDRLTIIEGMPGHIPAWQREQGLVKPGGRRRRLSGSESNMRQKVDPSTGPRRSTRSGTVNRSNQRTGRNGDPLLVEIRMKEDWVLLDARGLLRNLRWRESKRGLSCDHEDLSLSGLLALFSGDPVIDPVRNEVVFLYGEGIIPVRSTKPVGTRQ…
>Cas12J5
MSSLPTPLELLKQKHADLFKGLQFSSKDNKMAGKVLKKDGEEAALAFLSERGVSRGELPNFRPPAKTLVVAQSRPFEEFPIYRVSEAIQLYVYSLSVKELETVPSGSSTKKEHQRFFQDSSVPDFGYTSVQGLNKIFGLARGIYLGVITRGENQLQKAKSKHEALNKKRRASGEAETEFDPTPYEYMTPERKLAKPPGVNHSIMCYVDISVDEFDFRNPDGIVLPSEYAGYCREINTAIEKGTVDRLGHLKGGPGYIPGHQRKESTTEGPKINFRKGRIRRSYTALYAKRDSRRVRQGKLALPSYRHHMMRLNSNAESAILAVIFFGKDWVVFDLRGLLRNVRWRNLFVDGSTPSTLLGMFGDPVIDPKRGVVAFCYKEQIVPVVSKSITKMVKAPELL…
>Cas12J7
MSNTAVSTREHMSNKTTPPSPLSLLLRAHFPGLKFESQDYKIAGKKLRDGGPEAVISYLTGKGQAKLKDVKPPAKAFVIAQSRPFIEWDLVRVSRQIQEKIFGIPATKGRPKQDGLSETAFNEAVASLEVDGKSKLNEETRAAFYEVLGLDAPSLHAQAQNALIKSAISIREGVLKKVENRNEKNLSKTKRRKEAGEEATFVEEKAHDERGYLIHPPGVNQTIPGYQAVVIKSCPSDFIGLPSGCLAKESAEALTDYLPHDRMTIPKGQPGYVPEWQHPLLNRRKNRRRRDWYSASLNKPKATCSKRSGTPNRKNSRTDQIQSGRFKGAIPVLMRFQDEWVIIDIRGLLRNARYRKLLKEKSTIPDLLSLFTGDPSIDMRQGVCTFIYKAGQACSAKMV…
>Cas12J8
MIKPTVSQFLTPGFKLIRNHSRTAGLKLKNEGEEACKKFVRENEIPKDECPNFQGGPAIANIIAKSREFTEWEIYQSSLAIQEVIFTLPKDKLPEPILKEEWRAQWLSEHGLDTVPYKEAAGLNLIIKNAVNTYKGVQVKVDNKNKNNLAKINRKNEIAKLNGEQEISFEEIKAFDDKGYLLQKPSPNKSIYCYQSVSPKPFITSKYHNVNLPEEYIGYYRKSNEPIVSPYQFDRLRIPIGEPGYVPKWQYTFLSKKENKRRKLSKRIKNVSPILGIICIKKDWCVFDMRGLLRTNHWKKYHKPTDSINDLFDYFTGDPVIDTKANVVRFRYKMENGIVNYKPVREKKGKELLENICDQNGSCKLATVDVGQNNPVAIGLFELKKVNGELTKTLISRHP…
>Cas12J9
MRSSREIGDKILMRQPAEKTAFQVFRQEVIGTQKLSGGDAKTAGRLYKQGKMEAAREWLLKGARDDVPPNFQPPAKCLVVAVSHPFEEWDISKTNHDVQAYIYAQPLQAEGHLNGLSEKWEDTSADQHKLWFEKTGVPDRGLPVQAINKIAKAAVNRAFGVVRKVENRNEKRRSRDNRIAEHNRENGLTEVVREAPEVATNADGFLLHPPGIDPSILSYASVSPVPYNSSKHSFVRLPEEYQAYNVEPDAPIPQFVVEDRFAIPPGQPGYVPEWQRLKCSTNKHRRMRQWSNQDYKPKAGRRAKPLEFQAHLTRERAKGALLVVMRIKEDWVVFDVRGLLRNVEWRKVLSEEAREKLTLKGLLDLFTGDPVIDTKRGIVTFLYKAEITKILSKRTVKTK…
>Cas12J10
MDMLDTETNYATETPAQQQDYSPKPPKKAQRAPKGFSKKARPEKKPPKPITLFTQKHFSGVRFLKRVIRDASKILKLSESRTITFLEQAIERDGSAPPDVTPPVHNTIMAVTRPFEEWPEVILSKALQKHCYALTKKIKIKTWPKKGPGKKCLAAWSARTKIPLIPGQVQATNGLFDRIGSIYDGVEKKVTNRNANKKLEYDEAIKEGRNPAVPEYETAYNIDGTLINKPGYNPNLYITQSRTPRLITEADRPLVEKILWQMVEKKTQSRNQARRARLEKAAHLQGLPVPKFVPEKVDRSQKIEIRIIDPLDKIEPYMPQDRMAIKASQDGHVPYWQRPFLSKRRNRRVRAGWGKQVSSIQAWLTGALLVIVRLGNEAFLADIRGALRNAQWRKLLKPD…
>Type_V_Cas12a.sr.set_1_37
MFEKLSNIVSISKTIRFKLIPVGKTLENIEKLGKLEKDFERSDFYPILKNISDDYYRQYIKEKLSDLNLDWQKLYDAHELLDSSKKESQKNLEMIQAQYRKVLFNILSGELDKSGEKNSKDLIKNNKALYGKLFKKQFILEVLPDFVNNNDSYSEEDLEGLNLYSKFTTRLKNFWETRKNVFTDKDIVTAIPFRAVNENFGFYYDNIKIFNKNIEYLENKIPNLENELKEADILDDNRSVKDYFTPNGFNYVITQDGIDVYQAIRGGFTKENGEKVQGINEILNLTQQQLRRKPETKNVKLGVLTKLRKQILEYSESTSFLIDQIEDDNDLVDRINKFNVSFFESTEVSPSLFEQIERLYNALKSIKKEEVYIDARNTQKFSQMLFGQWDVIRRGYTVK…
>Type_V_Cas12a.sr.set_1_47
MIILYISTSNMNMEGVFMENFKNLYPINKTLRFELRPYGKTLENFKKSGLLEKDAFKANSRRSMQAIIDEKFKETIEERLKYTEFSECDLGNMTSKDKKITDKAATNLKKQVILSFDDEIFNNYLKPDKNIDALFKNDPSNPVISTFKGFTTYFVNFFEIRKHIFKGESSGSMAYRIIDENLTTYLNNIEKIKKLPEELKSQLEGIDQIDKLNNYNEFITQSGITHYNEIIGGISKSENVKIQGINEGINLYCQKNKVKLPRLTPLYKMILSDRVSNSFVLDTIENDTELIEMISDLINKTEISQDVIMSDIQNIFIKYKQLGNLPGISYSSIVNAICSDYDNNFGDGKRKKSYENDRKKHLETNVYSINYISELLTDTDVSSNIKMRYKELEQNYQVC…
>Type_V_Cas12a.sr.set_1_45
MKTQHFFEDFTSLYSLSKTIRFELKPIGKTLENIKKNGLIRRDEQRLDDYEKLKKVIDEYHEDFIANILSSFSFSEEILQSYIQNLSESEARAKIEKTMRDTLAKAFSEDERYKSIFKKELVKKDIPVWCPAYKSLCKKFDNFTTSLVPFHENRKNLYTSNEITASIPYRIVHVNLPKFIQNIEALCELQKKMGADLYLEMMENLRNVWPSFVKTPDDLCNLKTYNHLMVQSSISEYNRFVGGYSTEDGTKHQGINEWINIYRQRNKEMRLPGLVFLHKQILAKVDSSSFISDTLENDDQVFCVLRQFRKLFWNTVSSKEDDAASLKDLFCGLSGYDPEAIYVSDAHLATISKNIFDRWNYISDAIRRKTEVLMPRKKESVERYAEKISKQIKKRQSYS…
>Type_V_Cas12a.sr.set_1_70
MTQFEGFTNLYQVSKTLRFELIPQGKTLKHIQEQGFIEEDKARNDHYKELKPIIDRIYKTYADQCLQLVQLDWENLSAAIDSYRKEKTEETRNALIEEQATYRNAIHDYFIGRTDNLTDAINKRHAEIYKGLFKAELFNGKVLKQLGTVTTTEHENALLRSFDKFTTYFSGFYENRKNVFSAEDISTAIPHRIVQDNFPKFKENCHIFTRLITAVPSLREHFENVKKAIGIFVSTSIEEVFSFPFYNQLLTQTQIDLYNQLLGGISREAGTEKIKGLNEVLNLAIQKNDETAHIIASLPHRFIPLFKQILSDRNTLSFILEEFKSDEEVIQSFCKYKTLLRNENVLETAEALFNELNSIDLTHIFISHKKLETISSALCDHWDTLRNALYERRISELTG…
>Type_V_Cas12a.sr.set_1_60
MGNFGEFTHKYQVSKTLRFELIPQGKTLENVAKYGIVDDDKRRSENYKKLKPVIDRIYKYFIDESLKNVSIDWQPLYEAIIAYRKEQTTANVVRLKEEQEACRKAIAAWFEGKVPDKGSKDLKEFNKTQSKLFKELFGKELFTESVTQLLPGLSLTEEEKELLASFNKFTSYFKGFYVNRKNVFSADDISTSIPHRLVQENFPKFMDNCEAYRRIVEEYPELKAKLEGTAQATGIFIGFKLDNIFKVSFYNHLLQQSQIDLYNQFLCGIAGEEGTMRVQGLNVTLNLAMKQDKVLGQKLKSMPHRFIPLYKQILSDRTTLSFIPEAFQNDEEVLLTVEEYRKSLEAERTTGAVSDIFNSLQAADLRHVYVNPAKLTAFSQMLFEDWSLCRESLRNWKLR…
>Type_V_Cas12a.sr.set_1_31
MNNYDEFTKLYPIQKTIRFELKPQGRTMEHLETFNFFEEDRDRAEKYKILKEAIDEYHKKFIDEHLTNMSLDWNSLKQISEKYYKSREEKDKKVFLSEQKRMRQEIVSEFKKDDRFKDLFSKKLFSELLKEEIYKKGNHQEIDALKSFDKFSGYFIGLHENRKNMYSDGDEITAISNRIVNENFPKFLDNLQKYQEARKKYPEWIIKAESALVAHNIKMDEVFSLEYFNKVLNQEGIQRYNLALGGYVTKSGEKMMGLNDALNLAHQSEKSSKGRIHMTPLFKQILSEKESFSYIPDVFTEDSQLLPSIGGFFAQIENDKDGNIFDRALELISSYAEYDTERIYIRQADINRVSNVIFGEWGTLGGLMREYKADSINDINLERTCKKVDKWLDSKEFAL…
>Type_V_Cas12a.sr.set_1_66
MKISEEFCGQGNGYSISKTLRFELKPKGKTLENIEKEKLLESDFKKSQDYKDVKIILDNYHKYFIDDVLQKVNLDWTKLAASITDYNKNKEDDSSVIKEQDFLRKEIVKIISKDKRFACLTASTPKDLFNSILLEWFEKSTEFSLNKKAVETFKRFSSYFKGFQENRKNMYKDEPIPTAVPYRIVNENFPKFLQNAESFKEIQKKCPEVIELVEKELSAYLGNDKLSDIFCVKNFNRYLCQTGAENQRGIDYYNQIIGGIVQKENDVKLRGINEFLNLFWQQHVDFAKDNRRIKFVPLYKQILSDRSSLSFKIQTLESDEELKEAVLSFAKKLDSKNKDGKNIFDLVMELTENINQYDLSQIYINQKDMNAVSKTLTGDWAYLQKRMNIFAEETLTKSE…
>Type_V_Cas12a.sr.set_1_42
MQAIHQFCGQKNGYSRSITLRNRLIPIGKTEENIQKFLESDKNRADKYPGAKQLIDNLHRDFIAEVLSTHSFDWQPLADSIEKFQKTKDARDKKNLQTQQTNLRKQIAKAFSSSEKGKKLFSKELFTELLPEYIKGKVDEKANEEIVKEFDRFTTYFTGFYDNRKNMYSDEEQATAISFRLVNENFPKFLTNAKLFQEIKGKYPEIINDALKSLKNEKIDSYFEVNGFNACLTQQGIDAYNQVLGGTAAEAGQEKSKGLNECINLYKQQHSDVKIGKMSMLYKQILSDRDGSFIDAFEKDEDVFKAVQSYHEILISQLSEIEKLFVDAEYDLDKIIVPVKKLTEYSQVCTGRWNVVEESIRQNFIAKHGEPKKKKDEDALDKELKKDQSLLELKNILAS…
>Type_V_Cas12a.sr.set_1_48
MIDLKQFIGIYPVSKTLRFELRPVGKTQEWIEKNRVLEGDEQKAADYPVVKKLIDDYHKVCIHDSLNHVHFDWEPLKDAIEIFQKTKSDEAKKRLEAEQAMMRKKIAAAIKDFKHFKELTAATPSDLITSVLPEFSDDGSLKSFRGFATYFSGFQENRNNIYSQEAISTGVPYRLVHDNFPKFLSDLEVFERIKSTCPEVINQASAELQPFLEGVMIDDIFSLDFYNSLLTQNGIDFFNQVIGGVSEKDKQKYRGINEFSNLYRQQHKEIAASKKAMTMIPLFKQILSDRDTLSYIPAQIRTEDELVSSITQFYDHITHFEHDGKTINVLSEIVALLGKLDTYDPNGICITARKLTDISQKVYGKWSVIEEKMKEKAIQQYGDISVAKNKKKVDAFLSR…
>Type_V_Cas12a.sr.set_1_21
MENMANSLKDFTNIYQLSKTLRFELKPIGKTEEHINRKLIIMHDEKRGEDYKSVTKLIDDYHRKFIHETLDPAHFDWNPLAEALIQSGSKNNKALPAEQKEMREKIISMFTSQAVYKKLFKKELFSELLPEMIKSELVSDLEKQAQLDAVKSFDKFSTYFTGFHENRKNIYSKKDTSTSIAFRIVHQNFPKFLANVRAYTLIKERAPEVIDKAQKELSGILGGKTLDDIFSIESFNNVLTQDKIDYYNQIIGGVSGKAGDKKLRGVNEFSNLYRQQHPEVASLRIKMVPLYKQILSDRTTLSFVPEALKDDEQAINAVDGLRSELERNDIFNRIKRLFGKNNLYSLDKIWIKNSSISAFSNELFKNWSFIEDALKEFKENEFNGARSAGKKAEKWLKSK…
>Type_V_Cas12a.sr.set_1_28
MSSLTKFTNKYSKQLTIKNELIPVGKTLENIKENGLIDGDEQLNENYQKAKIIVDDFLRDFINKALNNTQIGNWRELADALNKEDEDNIEKLQDKIRGIIVSKFETFDLFSSYSIKKDEKIIDDDNDVEEEELDLGKKTSSFKYIFKKNLFKLVLPSYLKTTNQDKLKIISSFDNFSTYFRGFFENRKNIFTKKPISTSIAYRIVHDNFPKFLDNIRCFNVWQTECPQLIVKADNYLKSKNVIAKDKSLANYFTVGAYDYFLSQNGIDFYNNIIGGLPAFAGHEKIQGLNEFINQECQKDSELKSKLKNRHAFKMAVLFKQILSDREKSFVIDEFESDAQVIDAVKNFYAEQCKDNNVIFNLLNLIKNIAFLSDDELDGIFIEGKYLSSVSQKLYSDWS…
>Type_V_Cas12a.sr.set_1_17
MKNLANFTNLYSLQKTLRFELKPIGKTLDWIIKKDLLKQDEILAEDYKIVKKIIDRYHKDFIDLAFESAYLQKKSSDSFTAIMEASIQSYSELYFIKEKSDRDKKAMEEISGIMRKEIVECFTGKYSEVVKKKFGNLFKKELIKEDLLNFCEPDELPIIQKFADFTTYFTGFHENRENMYSNEEKATAIANRLIRENLPRYLDNLRIIRSIQGRYKDFGWKDLESNLKRIDKNLQYSDFLTENGFVYTFSQKGIDRYNLILGGQSVESGEKIQGLNELINLYRQKNQLDRRQLPNLKELYKQILSDRTRHSFVPEKFSSDKALLRSLLDFHKEVIQNKNLFEEKQVSLLQAIRETLTDLKSFDLDRIYLTNDTSLTQISNFVFGDWSKVKTILAIYFDE…
>Type_V_Cas12a.sr.set_1_22
MGQFMDFFKNDMYFLCINGIIVISKLFAYLFLMYKRGVVMIKDNFVNVYSLSKTIRMALIPWGKTEDNFYKKFLLEEDEERAKNYIKVKGYMDEYHKNFIESALNSVVLNGVDEYCELYFKQNKSDSEVKKIESLEASMRKQISKAMKEYTVDGVKIYPLLSKKEFIRELLPEFLTQDEEIETLEQFNDFSTYFQGFWENRKNIYTDEEKSTGVPYRCINDNLPKFLDNVKSFEKVILALPQKAVDELNANFNGVYNVDVQDVFSVDYFNFVLSQSGIEKYNNIIGGYSNSDASKVQGLNEKINLYNQQIAKSDKSKKLPLLKPLYKQILSDRSSLSFIPEKFKDDNEVLNSINVLYDNIAESLEKANDLMSDIANYNTDNIFISSGVAVTDISKKVFG…
>Type_V_Cas12a.sr.set_1_69
MLKNVGIDRLDVEKGRKNMSKLEKFTNCYSLSKTLRFKAIPVGKTQENIDNKRLLVEDEKRAEDYKGVKKLLDRYYLSFINDVLHSIKLKNLNNYISLFRKKTRTEKENKELENLEINLRKEIAKAFKGNEGYKSLFKKDIIETILPEFLDDKDEIALVNSFNGFTTAFTGFFDNRENMFSEEAKSTSIAFRCINENLTRYISNMDIFEKVDAIFDKHEVQEIKEKILNSDYDVEDFFEGEFFNFVLTQEGIDVYNAIIGGFVTESGEKIKGLNEYINLYNQKTKQKLPKFKPLYKQVLSDRESLSFYGEGYTSDEEVLEVFRNTLNKNSEIFSSIKKLEKLFKNFDEYSSAGIFVKNGPAISTISKDIFGEWNVIRDKWNAEYDDIHLKKKAVVTEKY…
>Type_V_Cas12a.sr.set_1_5
MQEHKKISHLTHRNSVQKTIRMQLNPVGKTMDYFQAKQILENDEKLKEDYQKIKEIADRFYRNLNEDVLSKTGLDKLKDYADIYYHCNTDADRKRLNECASELRKEIVKNFKNRDEYNKLFNKKMIEIVLPKHLKNEDEKEVVASFKNFTTYFTGFFTNRKNMYSDGEESTAIAYRCINENLPKHLDNVKVFEKAISKLSKNAIDDLGATYSGLCGTNLYDVFTVDYFNFLLPQSGITEYNKIIGGYTTSDGTKVKGINEYINLYNQQVSKRDKIPNLKILYKQILSESEKVSFIPPKFEDDNELLSAVSEFYANDETFDGMPLKKAIDETKLLFGNLDNSSLNGIYIQNDRSVTNLSNSMFGSWSVIEDLWNKNYDSVNSNSRIKDIQKREDKRKKAY…
>Type_V_Cas12a.sr.set_1_30
MGLYDGFVNRYSVSKTLRFELIPQGRTREYIETNGILSDDEERAKDYKTIKRLIDEYHKDYISRCLKNVNISCLEEYYHLYNSSNRDKRHEELDALSDQMRGEIASFLTGNDEYKEQKSRDIIINERIINFASTDEELAAVKRFRKFTSYFTGFFTNRENMYSAEKKSTAIAHRIIDVNLPKYVDNIKAFNTAIEAGVFDIAEFESNFKAITDEHEVSDLLDITKYSRFIRNEDIIIYNTLLGGISMKDEKIQGLNELINLHNQKHPGKKVPLLKVLYKQILGDSQTHSFVDDQFEDDQQVINAVKAVTDTFSETLLGSLKIIINNIGHYDLDRIYIKAGQDITTLSKRALNDWHIITECLESEYDDKFPKNKKSDTYEEMRNRYVKSFKSFSIGRLNS…
>Type_V_Cas12a.sr.set_1_68
MHENNGKIADNFIGIYPVSKTLRFELKPVGKTQEYIEKHGILDEDLKRAGDYKSVKKIIDAYHKYFIDEALNGIQLDGLKNYYELYEKKRDNNEEKEFQKIQMSLRKQIVKRFSEHPQYKYLFKKELIKNVLPEFTKDNAEEQTLVKSFQEFTTYFEGFHQNRKNMYSDEEKSTAIAYRVVHQNLPKYIDNMRIFSMILNTDIRSDLTELFNNLKTKMDITIVEEYFAIDGFNKVVNQKGIDVYNTILGAFSTDDNTKIKGLNEYINLYNQKNKAKLPKLKPLFKQILSDRDKISFIPEQFDSDTEVLEAVDMFYNRLLQFVIENEGQITISKLLTNFSAYDLNKIYVKNDTTISAISNDLFDDWSYISKAVRENYDSENVDKNKRAAAYEEKKEKALS…
>Type_V_Cas12a.sr.set_1_46
MENKELFNSFTKKCQLSKTLRFELVPQGETEKFIKKKGLLKQDKDRADDYRKAKKLIDEYHKDFIEHALSGKQLKKLQAYYDEFTALLGKPAKERDTRVLSNISEALRKEIAGWLKDNPIKDEKKLIKEIVPNFLKSKDRNDDAALVLKFKGFTTYFGGFNENRRNMYSAEEKSTAIAYRIVHENLPKFISNMKTFQRLTENHKIDFLEVETQMNDELDGNKLKDVFSIDYFNQCLTQSGIDRYNTILGGKTDSRGAQIQGVNIKINLFGQKNNLKSKDAPVLARLYKQILSDRTSASFLPEKFETAKELIASIREFYEKAINGFIKNNERKNVIDEIESLFNKKLNPTDCDLSQIYIRNIFISAVSQQIFGSYSVITSALNAFIDKTYKTKKEKEKQQ…
>Type_V_Cas12a.sr.set_1_67
MQTLFENFTNQYPVSKTLRFELIPQGKTKDFIEQKGLLKKDEDRAEKYKKVKNIIDEYHKDFIEKSLNGLKLDGLEEYKTLYLKQEKDDKDKKAFDKEKENLRKQIANAFRNNEKFKTLFAKELIKNDLMSFACEEDKKNVKEFEAFTTYFTGFHQNRANMYVADEKRTAIASRLIHENLPKFIDNIKIFEKMKKEAPELLSPFNQTLKDMKDVIKGTTLEEIFSLDYFNKTLTQSGIDIYNSVIGGRTPEEGKTKIKGLNEYINTDFNQKQTDKKKRQPKFKQLYKQILSDRQSLSFIAEAFKNDTEILEAIEKFYVNELLHFSNEGKSTNVLDAIKNAVSNLESFNLTKIYFRSGTSLTDVSRKVFGEWSIINRALDNYYATTYPIKPREKSEKYEE…
>Type_V_Cas12a.sr.set_1_14
MKNFSNLYQVSKTVRFELKPIGNTLENIKNKSLLKNDSIRAESYQKMKKTIDEFHKYFIDLALNNKKLSYLNEYIALYTQSAEAKKEDKFKADFKKVQDNLRKEIVSSFTEGEAKAIFSVLDKKELITIELEKWKNENNLAVYLDESFKSFTTYFTGFHQNRKNMYSAEANSTAIAYRLIHENLPKFIENSKAFEKSSQIAELQPKIEKLYKEFEAYLNVNSISELFEIDYFNEVLTQKGITVYNNIIGGRTATEGKQKIQGLNEIINLYNQTKPKNERLPKLKQLYKQILSDRISLSFLPDAFTEGKQVLKAVFEFYKINLLSYKQDGVEESQNLLELIQQVVKNLGNQDVNKIYLKNDTSLTTIAQQLFGDFSVFSAALQYRYETVVNPKYTAEYQK…
>Type_V_Cas12a.sr.set_1_1
MNSSNDAKKDFSSFTNKYQLSKTLRFELIPQGKTREHIETKGLLQRDEHRAESYKKVKKIIDEYHKVFIEKAMKDFRLEGLENFKLLYLKKEKEDKDKKELQEVMKGLRKQIAACFSNNKDESVAAIYKNLFAKELIKKDLKDFVKEEDKELIEEFEDFTTYFTGFHENRKNIYTHEEKSTAIAYRLIHENLPSFLDNLGVYQSIKEDHPDLDFSPMEKELYEVLNGMRVKGIEEVFTLDFFNNMLTQKGIDAYNAILGGKSEKGQRKIKGVNEYIHEHRQLKGLTLRQLPNLKPLYKQILSDRESISFLPEYFEKDQELLDSIKAFYQNGLCSWEKDGKTQDVLQEIENLLLPLNEFDLEKIFIKNDISLTGISQKIFGDWSFIGDALGSYYEHKNPL…
>Type_V_Cas12a.sr.set_1_4
MKTLSDFTNLFPLSKTLRFKLIPIGNTLKNIEASGILDEDRHRAESYVKVKAIIDEYHKAFIDRVLSDTCLQTESIGKHNSLEEFFFYYQIGAKSEQQKKTFKKIQDALRKQIADSLTKDKHFSRIDKKELIQEDLIQFVRDGEDAAEKTSLISEFQNFTVYFTGFHENRQNMYSPDEKSTAIAYRLINENLPKFVDNMKVFDRIAASELASCFDELYHNFEEYLQVERLHDIFSLDYFNLLLTQKHIDVYNALIGGKATETGEKIKGLNEYINLYNQRHKQEKLPKFKMLFKQILTDREAISWLPRQFDDNSQLLSAIEQCYNHLSTYTLKDGSLKYLLENLHTYDTEKIFIRNDSLLTEISQRHYGSWSILPEAIKRHLERANPQKRRETYEAYQSR…
>Type_V_Cas12a.sr.set_1_24
MRKFNEFVGLYPISKTLRFELKPIGKTLEHIQRNKLLEHDAVRADDYVKVKKIIDKYHKCLIDEALSGFTFDTEADGRSNNSLSEYYLYYNLKKRNEQEQKTFKTIQNNLRKQIVNKLTQSEKYKRIDKKELITTDLPDFLTNESEKELVEKFKNFTTYFTEFHKNRKNMYSKEEKSTAIAFRLINENLPKFVDNIAAFEKVVSSPLAEKINALYEDFKEYLNVEEISRVFRLDYYDELLTQKQIDLYNAIVGGRTEEDNKIQIKGLNQYINEYNQQQTDRSNRLPKLKPLYKQILSDRESVSWLPPKFDSDKNLLIKIKECYDALSEKEKVFDKLESILKSLSTYDLSKIYISNDSQLSYISQKMFGRWDIISKAIREDCAKRNPQKSRESLEKFAER…
>Type_V_Cas12a.sr.set_1_56
MNHMKQFTNQFSLSKTLRFELIPQGKTKEFIEINGLIEKDNERAVSYKKVKKIIDEYHKYFIEMVLCDFKLHGLETYETIFNKKEKDDTDKKEFDNIRNSLRKQIADAFAKNPNDEIKERFKNLFAKELIKQDLLNFVDDEQKELVNEFKDFTTYFTGFHQNRRNMYVADEKATAIAYRLVNENLPKFIDNLKIYEKIKKDAPELISDLNKTLVEMEEIVQGKTLDEIFSLSFFNQTLTQTGIELYNIVIGGRTADEGKTKIKGLNEYINTDYNQKQTDKKKKQAKFKQLYKQILSDRHSVSFVAETFETDAQLLENIEQFYSSVLCNYEDDGHTTNIFEAIKNLIIGLKTFDLSKIYLRNDTSLTDISQKLFGDWSIISSALNDYYEKQNPISSKEKQ…
>Type_V_Cas12a.sr.set_1_25
MESPTTQLKKFTNLYQLSKTLRFELKPVGKTKEHIETKGILKKDEERAVNYKLIKKIIDGFHKHFIELAMQQVKLSKLDELAELYNASAERKKEESYKKELEQVQAALRKEIVKGFNIGEAKEIFSKIDKKELFTELLDEWVKNLEEKKLVDDFKTFTTYFTGFHENRKNMYTDKAQSTAIAYRLVHENLPKFLDNTKIFKQIETKFEASKIEEIETKLEPIIQGTSLSEIFTLDYYNHALTQAGIDFINNIIGGYTEDEGKKKIQGLNEYINLYNQKQEKKNRIPKLKILYKQILSDRDSISFLPDAFEDSQEVLNAIQNYYQTNLIDFKPKDKEETENVLEETKKLLTELFSNELSKIYIRNDKAITDISQALFNDWGVFKSALEYKFIQDLELGTK…
>Type_V_Cas12a.sr.set_1_13
MTNKFTNQYSLSKTLRFELIPQGKTLEFIQEKGLLSQDKQRAESYQEMKKTIDKFHKYFIDLALSNAKLTHLETYLELYNKSAETKKEQKFKDDLKKVQDNLRKEIVKSFSDGDAKSIFAILDKKELITVELEKWFENNEQKDIYFDEKFKTFTTYFTGFHQNRKNMYSVEPNSTAIAYRLIHENLPKFLENAKAFEKIKQVESLQVNFRELMGEFGDEGLIFVNELEEMFQINYYNDVLSQNGITIYNSIISGFTKNDIKYKGLNEYINNYNQTKDKKDRLPKLKQLYKQILSDRVSLSFLPDAFTDGKQVLKAIFDFYKINLLSYTIEGQEESQNLLLLIRQTIENLSSFDTQKIYLKNDTHLTTISQQLFGDFSVFSTALNYWYETKVNPKFETEY…
>Type_V_Cas12a.sr.set_1_15
MKNMESFINLYPVSKTLRFELKPIGKTLETFSRWIEELKEKEAIELKETGNLLAQDEHRAESYKKVKKILDEYHKWFITESLQNTKLNGLDVFYHNYMLPKKEDHEKKAFASCQDNLRKQIVNAFRQETGLFNKLSGKELFKDSKEEVALLKAIVPYFDNKTLENIGVKSNEGALLLIEEFKDFTTYFGGFHENRKNMYSDEAKSTAVAFRLIHENLPRFIDNKKVFEEKIMNSELKDKFPEILKELEQILQVNEIEEMFQLDYFNDTLIQNGIDVYNHLIGGYAEEGKKKIQGLNEHINLYNQIQKEKNKRIPRLKPLYKQILSDRETASFVIEAFENDGELLESLEKSYRLLQQEVFTPEGKEGLANLLAAIAESETHKIFLKNDLGLTEISQQIYE…
>Type_V_Cas12a.sr.set_1_65
MQINNLKIIYMKFTDFTGLYSLSKTLRFELKPIGKTLENIKKAGLLEQDQHRADSYKKVKKIIDEYHKAFIEKSLSNFELKYQSEDKLDSLEEYLMYYSMKRIEKTEKDKFAKIQDNLRKQIADHLKGDESYKTIFSKDLIRKNLPDFVKSDEERTLIKEFKDFTTYFKGFYENRENMYSAEDKSTAISHRIIHENLPKFVDNINAFSKIILIPELREKLNQIYQDFEEYLNVESIDEIFHLDYFSMVMTQKQIEVYNAIIGGKSTNDKKIQGLNEYINLYNQKHKDCKLPKLKLLFKQILSDRIAISWLPDNFKDDQEALDSIDTCYKNLLNDGNVLGEGNLKLLLENIDTYNLKGIFIRNDLQLTDISQKMYASWNVIQDAVILDLKKQVSRKKKES…
>Type_V_Cas12a.sr.set_1_39
MNIKNFTGLYPLSKTLRFELKPIGKTKENIEKNGILTKDEQRAKDYLIVKGFIDEYHKQFIKDRLWDFKLPLESEGEKNSLEEYQELYELTKRNDAQEADFTEIKDNLRSSITEQLTKSGSAYDRIFKKEFIREDLVNFLEDEKDKNIVKQFEDFTTYFTGFYENRKNMYSSEEKSTAIAYRLIHQNLPKFMDNMRSFAKIANSSVSEHFSDIYESWKEYLNVNSIEEIFQLDYFSETLTQPHIEVYNYIIGKKVLEDGTEIKGINEYVNLYNQQQKDKSKRLPFLVPLYKQILSDREKLSWIAEEFDSDKKMLSAITESYNHLHNVLMGNENESLRNLLLNIKDYNLEKINITNDLSLTEISQNLFGRYDVFTNGIKNKLRVLTPRKKKETDENFEDR…
>Type_V_Cas12a.sr.set_1_53
MIIGRDFNMYYQNLTKMYPISKTLRNELIPVGKTLENIRKNGILEADIQRKADYEHVKKLMDNYHKQLINEALQGVHLSDLSDAYDLYFNLSKEKNSVDAFSKCQDKLRKEIVSFLKNHENFPKIGNKEIIKLIQSLNDNDADNNALDSFSNFYTYFSSYNEVRKNLYSDEEKSSTVAYRLINENLPKSLDNIKAYAIAKKAGVRAEGLSEEEQDCLFIIETFERTLTQDGIDNYNADIGKLNTAINLYNQQNKKQEGFRKVPQMKCLYKQILSDREEAFIDEFSDDEDLITNIESFAENMNVFLNSEIITDFKNALVESDGSLVYIKNDVSKTLFSNIVFGSWNAIDEKLSDEYDLANSKKKKDEKYYEKRQKELKKNKSYDLETIIGLFDDSIDVIG…
>Type_V_Cas12a.sr.set_1_44
METEILKYDFFEREGKYMYYDGLTKQYALSKTIRNELVPIGKTLDNIKKNRILEADIKRKSDYEHVKKLMDMYHKKIINEALDNFKLSVLEDAADIYFNKQNDERDIDAFLKIQDKLRKEIVEQLKGHTDYSKVGNKDFLGLLKAASTEEDRILIESFDNFYTYFTSYNKVRSNLYSAEDKSSTVAYRLINENLPKFFDNIKAYRTVRNAGVISGDMSIVEQDELFEVDTFNHTLTQYGIDTYNHMIGQLNSAINLYNQKMHGAGSFKKLPKMKELYKQLLTEREEEFIEEYTDDEVLITSVHNYVSYLIDYLNSDKVESFFDTLRKSDGKEVFIKNDVSKTTMSNILFDNWSTIDDLINHEYDSAPENVKKTKDDKYFEKRQKDLKKNKSYSLSKIAA…
>Type_V_Cas12a.sr.set_1_27
MSIYQEFVNKYSLSKTLRFELIPQGKTLENIKARGLILDDEKRAKDYKKAKQIIDKYHQFFIEEILSSVCISEDLLQNYSDVYFKLKKSDDDNLQKDFKSAKDTIKKQISKYINDSEKFKNLFNQNLIDAKKGQESDLILWLKQSKDNGIELFKANSDITDIDEALEIIKSFKGWTTYFKGFHENRKNVYSSNDIPTSIIYRIVDDNLPKFLENKAKYESLKDKAPEAINYEQIKKDLAEELTFDIDYKTSEVNQRVFSLDEVFEIANFNNYLNQSGITKFNTIIGGKFVNGENTKRKGINEYINLYSQQINDKTLKKYKMSVLFKQILSDTESKSFVIDKLEDDSDVVTTMQSFYEQIAAFKTVEEKSIKETLSLLFDDLKAQKLDLSKIYFKNDKSL…
>Type_V_Cas12a.sr.set_1_59
MKDFTHQYSLSKTLRFELKPVGETAERIEDFKNQGLKSIVEEDRQRAEDYKKMKRILDDYHKEFIEEVLNDDIFTANEMESAFEVYRKYMASKNDDKLKKEITEIFTDLRKKIAKAFENKSKEYCLYKGDFSKLINEKKTGKDKGPGKLWYWLKAKADAGVNEFGDGQTFEQAEEALAKFNNFSTYFTGFNQNRDNIYTDAEQQTAISYRVINENMTRYFDNCIRYSSIENKYPELVKQLEPLSGKFAPGNYKDYLSQTAIDIYNEAVGHKSDDINAKGINQFINEYRQRNSIKGRELPIMSVLYKQILSDINKDLIIDKFENAGELLDAVKTLHRELTDKKILLKIKQTLNEFLTEDNSEDIYIKSGTDLTAVSNAIWGEWSVIPKALEMYAENITDM…
>Type_V_Cas12a.sr.set_1_57
MKEFTNQYSLTKTLRFELRPVGETAEKIEDFKSGGLKQTVEKDRERTEAYKQLKEVIDSYHRDFIEQAFARQQTLSEEDFKQTYQLYKEAQKEKDGETLTKQYEHLRKKIAAMFSKATKEWAVMGENNELIGKNKESKLYQWLEKNYRAGRIEKEEFDHNAGLIEYFEKFSTYFVGFDKNRANMYSKEAKATAISFRTINENMVKHFDNCQRLEKIKSKYPDLAEELKDFEEFFKPSYFINCMNQSGIDYYNISAIGGKDEKDQKANMKINLFTQKNHLKGSDKPPFFAKLYKQILSDREKSVVIDEFEKDSELTEALKNVFSKDGLINEEFFTKLKSALENFMLPEYQGQLYIRNAFLTKISANIWGSGSWGIIKDAVTQAAENNFTRKSDKEKYAKK…
>Type_V_Cas12a.sr.set_1_10
MIMNNVTGDFSEFVAISKVQKTLRNELRPTPLTMKHIKQKGIITEDEYKTQQSLELKRIADGYYRDYITHKLNDTNNLDFRNLFEAIEEKYKKNDKDNRDKLDLVEKSKRGEIAKLLSADDNFKSMFEAKLITQLLPVYVEQNYIGEDKEKALETIALFKGFTTYFTDYFNIRKNMFKENGGASSICYRIVNVNASIFYDNLKTFMCIKEKAETEIALIEEELTELLDSWRLEHIFSEDYYNELLAQKGIDYYNQICGDVNKHMNLYCQQNKLKANVFKMTKLQKQIMGISEKAFEIPPMYQNDEEVYAAFNGFISRLEEVKLIDRLGNVLQNSNIYDTAKIYINARCYTNVSSYVYGGWGVIESAIERYWYNTIAGKGQSKAKKIEKAKKDNKFMSVK…
>Type_V_Cas12a.sr.set_1_50
MSDRLDVLTNQYPLSKTLRFELKPVGATADWIRKHNVIRYHNGKLVGKDAIRFQNYKYLKKMLDEMHRLFLQQALVLEPNSNQAQELTALLRAIENNYCNNNDLLAGDYPSLSTDKTIKISNGLSKLTTDLFDKKFEDWAYQYKEDMPNFWRQDIAELEQKLQVSANAKDQKFYKGIIKKLKNKIQKSELKAETHKGLYSPTESLQLLEWLVRRGDIKLTYLEIGKENEKLNELVPLVELKDIHRNFNNFATYLSGFSKNRENVYSTKFDRRSGYKATSVIARTFEQNLMFCLGNIAKWHKVTEFINQANNYELLQEHGIDWNKQIAALEHKLDVCLAEFFALNNFSQTLAQQGIEKYNQVLAGIAEIAGQPKTQGLNELINLARQKLSAKRSQLPTLQ…
>Type_V_Cas12a.sr.set_1_49
MKKENIFENFTHQYSLSKTLRFELIPTEETKRFLEKNEIIKKDAVIDESYHKAKPYFDSLHREFIKESLDPERSLLSFGNFERSWNDFQKDKKSNKKNLLAQKKLLYKDIAKLFDDYVNTWKKQYAPETKNSGTKLLYSADTLSILKKRFPKDSENEKLFIKDEHGNDRYIFDSFDRFTTYLTKFQATRENLYKNDGTSTAVATRIVENLSFFLANKSKFEKFLAYKDILKLTDQEKESSKTEYYMRCMTQPGIEKYNALVGDLNARMKTLRDTAGKDAKKSDYPLLKKLYNQILAEKKIESDKVFDIESNEEVPVRMHEFYEEVERVSTIAKELVTILAQGGFENEYGGIYLHNRAINTIARKWFVSAYEFENCLPQKGKKKEGSVRVAPFVSFAEIK…
>Type_V_Cas12a.sr.set_1_29
MIDNTKEKKEGSVFDGFTRKYQLSKTLRFELRPILNTPKMLDDEQVIKNDETRRKKYEAVKPWFDQLHREFIEDALKSFKFKNLAIYQDTFQTWQKDRKSKQKKDTLVKIEVGLREEIVRRFEEVANIWVRSEQYKLLGIKKEGLGMLFEAGVFRLLKERFKNEKDTTVDGNNIFDEWTRWTGYFKKFFETRKNFYKSDDTSTAIAYRVINQNLRRFCENIQIFEKISEKIEFSEVEKSFDISCAGIFSLAYYNACLLQGGIDTYNKIIGGEVDEKDKKIPGINELINKYRQDNSGEKIPFLKQLDKQIHSAKEAFIESIETNKELVGKLKTFYENAEVKIQSFRNLIADIVTDYSGYDIDKIYLTKEAVSHNASRWFASFESFERDLFAVVAEKQNKL…
>Type_V_Cas12a.sr.set_1_23
MSQKNIFEGFTRKYALSKTLRFELKPVGNTLQMLEDENVFEKDRVRKEKYKQTKSFFDRLHRQFIIESLTGKTIDGLDKYFTLLKKLEKDKKDKALQKEFKTLSEELRTQLNNHFQTEALFGVSVFEELKKRYGKEEGSFLKDKKDELVLDEEGNKISIFDEWKGFTGYFDKFQETRKNFYKDDGTSTAVVTRIIDQNLKRFCENTQLFKDIKYKIDFSEVEKTLSVDLGVVFSLEYYNSCLLQDGIDTYNKILGGEVVKDTNEKLKGLNEIINKYRQDHKDEKISFFKLLDKQILSEKEDFIENIEDDKELLQRLREFYISAEEKTEVLKTLLGDFFLHEEEYELDKVFLSKEGLNTILHRWMTDNGRDEFQKVIYEQTKKDKIVKFEKSDNSYRFPD…
>Type_V_Cas12a.sr.set_1_11
MNVKKSPTTFAEFTNQYSLSKTLRFELKPVGNTQKMLEDFGIIEKDEIIAQKYKITKKYFDKLHRTFVEEALFGKKIEGLDNYFELYRNWKKDKKANQKDLQNKETELRKNIVTLFNKMAKTWSQKETFKGLKNNNIEILFEEAVFKSVLKVLYGDEDESFLRDKVSGEFLLDKDGNKISVFDSWKGFTGYFTKFNETRKNFYKDDGTATAHATRIIDQNLKRFCENIIIFESIKDKLDLSEVENVFDISLVDIFSVTNYGDCFLQAGIDSYNTVLGGETLPNGEKKKGLNELINLYKQQTREKLPFFKSLDKQILSEKDKFTDEIEDAGALKEVLTVFLKNVDVKIQKFSLLITDVLNNPDAYDLSQIYLAKEALNTISRRWLVSFSTFEDALYTVLK…
>Type_V_Cas12a.sr.set_1_55
MKDFYQFTNLYALSKTLRFSLIPTPATKQMLEDAKVFEKDETIQKKYEATKPYFDRLHREFALEALQDQKLDFKNYLELYRKYKADKKASGKLLINIEKDLRKEVVKLFDKQGEKWAKQYPGLKNKNIGVLFKEAVFTVILKERYGNEKETQILDESSGQLVSIFDSWKGFIGYFKKFHETRKNFYKDDGTSTALATRIIDQNLKRFCDNILIFESTKEKVDFSEVEISFGKPLSEVFTLEFYNTCFLQNGIDFYTKILGGETLQNGEKVKGLNECINLHKQKTGEKLPFFKSLDKQILSEKDKFFIDEISNETQLLEVLKSFVASAESKTDTIKTLVDDFVKDQDKYDLNYIYFSNDGLNTITRKWTTETQVFEEALYTALKAAKVVSSSAKKNEGGY…
>Type_V_Cas12a.sr.set_1_18
MKKEKEFKSFGDFTNLYEISKTLRFELKPVENTQTMLDEADVFGKDKVIKDKYTKTKPFIDKLHREFVDESLKDVSLSGLKKYSEVLENWKKNKKDKDIVKELKKEEERLRKEVVEFFDNTAKKWANEKYKELGLKKKDIGILFEESVFDLLKEKYGEEQDSFLKEEKGDFLKNEKGEKVSIFDEWKGFVGYFTKFQETRKNFYKNDGTETALATRIIDQNLKRFCDNIDDFKKIKNKIDFSEVEKNFNKTADVFSLDFYNQCLLQKGIDSYNEFIGGKTLENGKKLKGVNELVNEYRQKNKNEKVSFLKLLDKQILSEKEKLSFGIENDEQLLVVLNSFYETAEEKTKILRTLFGDFVEHNENYDLDKTYISKVAFNTISHKWTNETHKFEELLYGAM…
>Type_V_Cas12a.sr.set_7_4
MKNFENFTNLYEIQKTLRFELIPSGAKIENDEIVGEEFFKGKTWTEYFLAKNEIFGKDKIVYESYKKIKPFLDKLHTIFINESLKDLKLDFGNTETKFLEWQKENDKTKKDKLKEEIFGKNGKGGIFGKLRNDINKKFEKNGKNWKDLYEKKLTVTDEKGKEKKIKIKGEGYKILLSDTNLDILSDIFSEEKEGENVLIENIKGEKVNLFKSFKGFTTYFSNFNNSRENFYKDDGKAGRIATRIIDENLIFFLKNKKNFDEKFKNENYFSIEMNKVLENFGENLNDFFSLEFYNKCFTGTQIEYYNQIIGELNSVINSKKQADYSKHIQDKKEKKDTEFKKQNYPLFRELYKQILSEEKEEQKFIEIENFSDIKKYLQELEIKNTEKNNFVKEFINDFV…
>Type_V_Cas12a.sr.set_1_38
MTGIFKDFTHLYELQKTLRFELIPVGRTKELLEKNHVFEKDEKIAENYKDVKKYFDRLHKEFIKDAFSHTNLPENLLEGYEQKYFSHKLNPSRASRIDLEKIAKRLRTILLKSFNTEADQWKNRYLKNIEQTLKNKNEKQQKKELEKKLKKIKEGTKGIELFFKVEVFDFLKYKYPEAQINGKSIFDPFNKFGCYFKKFHETRINFYKDDGTSTAIPTRIINDNLSIFLENKKIFESKYSKKHKSVFAKNELRIFVLFYFNNCFSQKQIDGYNNTIALINSNVNQLRQNNPEVSKKDLPFFKRLFKQILSQPSKQEIEQDSFIEIFQDEDVFPTMQKFINENKICIPKAKSIFKKFISSQKVKSDEYNISQIYVAKRFINTISNKWFSNWNTIRNLLIP…
>Type_V_Cas12a.sr.set_1_54
MRKIFDLVAQYALSKTLRFEIKPSKITRQNLETQKILIQDTKKQKAYQELKPLFDALHNKFIAESLENSQINWESYFDHLKAKKSDFSDSEKKKWEKDFEKIEKNLREEIGKLYEKTAERWKLEINENPKKPILKDKSYKILTESGILKVLKKIFPDKQEFIDEFEGFFTYFSGFNQNRENYYTTKEEKSTAIATRIVHENLPKFVANREAFKKHEEKYLEMYDKLNSKSRQIRDKKTGEMINISAITEDIFEIPFFNRALSQAGIDDYNRLIGHYNELINLYNQEFGEKLPLFKILYKQIGSLHEKGFEIFQIENANHLKNILQNNYFPECNQKNEQILQLFQSLEKHENLKEIYLSKIAINTISAKFFSNWFAFAEILKNQKIWKMSSEGQIEATEY…
>Type_V_Cas12a.sr.set_1_63
MSVFKSFTNCYALSKTLRFELKPVGKTFENMRTQLAYNKDLQTFLKDQAIEDAYQKLKPLFDKLHEEFITDSLDSDQAKKIDFSEYLVLYEAKKELQAIEKKLREEIGKTFIAAGEKWKQEKYAQYTWKKGSKVANGSDILLTQDVLELIRDLNDKNEELKKMIEETFKGFFTYLSGFNQNRKNYYTIKEEKATAVATRIVHENLPKFCDNILFFIDRQTEYLIAHSFLKEKGRDLVNKDGKALLPITDSIFSIEHFNHCFSQKQIEAYNAQIGNANVLINLYNQAHNDEQGFKRLPAFKTLYKQIGCGKRKSLFFTLTCDTEAEASKMRNENKEAFSVEEVLNLAYKAGEKYFQNSIENDSNLTIPKFCSYIEAQQDYDGIYWSKAALNTISNKYFAN…
>Type_V_Cas12a.sr.set_1_26
MPQEKSIFDKFTNLYEVLKTLRFELKPVGKTLHNMQNDFEYDENIQTFLKDQRIEDAYQTLKPMVDKFHEEFITDSLQSETAKRINFVEYVGVRREIIGHQKNLKKIQKQKRDEGKDDDIAKELKKKIDSASKLIETLEKKYRTDIGEAFTKTGNYWKEKKYKNYDWKIRSKVAQGEKILSSQDVLNLIGDTEKDEKIQNALKEFQGFFTYISGFNQNRKNYYEIKKEASTAVATRVVHENLPKFSDNTVIFEARKGEYLGAYNTLKKLGRELVNRDKEPLLPITEDIFKESYFTNCLTQDEIEQYNKRIGNANFLINLYNQAKRGENNFNKLTLFKTFYKQIGCGKKKPLFFTLTHERKTEAESAREKNPAKKVFSVEEMLAVTKSAGETYLKNNSKN…
>Type_V_Cas12a.sr.set_1_16
MAKEKSIFDDFTRKYALSKTLRFELKPVGKTLENMREHLRYDAKLQTFLSDQEIEDAYQTLKPVLDFLHEKYINESLESKTLKEVDFSSYLKKYRDRKKLSEKDFEPVCKELREYFKKAFEDTAEGWKTSAGKDKKDKPLLSEDGFKILTEKNILEYIRRNVDTFASLRSKEEIEEALKAFEGFFTYFGGFNKNRENYYETGKEAATAVATRVVHKNLPGFCDNILFFEDKKEDYKGIHSYLGKLGKNLVTKDGKPLVPISENYFRTQHFNSCLSQTGIEQYNGEVIGNANFLINLYNQSRGGEKGFKKLSLFKTLYKQIGCGKRVSLFFTLTHDTKAEAEKDRKEKKSDAFSVEEILDLAEKAGEKYFRGKSDDGTINTVSELLENISSRENYEGVYW…
>Type_V_Cas12a.sr.set_1_36
MKNVFGGFTNLYSLTKTLRFELKPTSKTQKLMKRNNVIQTDEEIDKLYHDEMKPILDEIHRRFINDALAQKIFISASLDNFLKVVKNYKVESAKKNIKQNQVKLLQKEITIKTLGLRREVVSGFITVSKKWKDKYVGLGIKLKGDGYKVLTEQAVLDILKIEFPNKAKYIDKFRGFWTYFSGFNENRKNYYSEEDKATSIANRIVNENLSRYIDNIIAFEEILQKIPNLKKFKQDLDITSYNYYLNQAGIDKYNKIIGGYIVDKDKKIQGINEKVNLYTQQTKKKLPKLKFLFKQIGSERKGFGIFEIKEGKEWEQLGDLFKLQRTKINSNGREKGLFDSLRTMYREFFDEIKRDSNSQARYSLDKIYFNKASVNTISNSWFTNWNKFAELLNIKEDKK…
>Type_V_Cas12a.sr.set_1_61
MSTQKNPFNQFTNLYELQKTLRFELRPVPETKKLLEKGEGKNLIQMDLEIDRLYEKEMKPMFNILHEKFINESLGLVKLDCKKLKKLENLLAEADKLRKQIKEGRKNKNNISEVEKRLKIIIGDNSQGKNKNGEIAVLQDELRVLIVKAFNLTADKWKKELNNKETLLPEKKGKRKIKIKKSGPKILQEENVLAILAYFNPDKADIIKKFAGFFTYFSGFNQNRANYYTVKALATGVANRAINRNFLIFLANRKDFARFKERLPRLAEFDNYFELENYEKYLSQTGIEEYNDQIGKIKQIVNLEHNQQQKDNKFQLKGLATLEKQIGCRTKKQREEGGDKSAPKFLEKVGLGFQVSQDDDGEYLIWECLNYINKELAGKLKSIKDNYQKFFADWRTGAY…
>Type_V_Cas12a.sr.set_1_6
MSENLFSHFTQQYSLIKTLRFSLIPILTEKQEKDIFYQKGYKNRDQIQRQDKIEKFFNENKQDVFEVDIERKKRYRALKYYLTELHKLFIKDALGKAKVNDSLNFSSLFEKYKDFEKEKDDNKKSQLAKGINEEKARLVKFFGNKDGKGGLFQKTAEDYYDWLKDNLNENEKIQDNKDEKQKKNNILLSQNVLLILAKKIKNDNIKEKVKNDKDGNNLYALNNIEYLKKEELRKGTLTEYFQGWSTYFKNFNEIRGNLYKDDGRKVDEGDIENDIKIRKANAGQITTRILDENFEIFVMNSIWAETNKKNLKTEDFQNKDIEDGISIFTPEFYVHCLLQTDINTYNAKIVELNKFFNENKKPNSDIKYLKTLQKQLLLTDKPDGEEDYFVYEILDDDEL…
>Type_V_Cas12a.sr.set_1_71
MLLYENYTKRNQITKSLRLELRPQGKTLRNIKELNLLEQDKAIYALLERLKPVIDEGIKDIARDTLKNCELSFEKLYEHFLSGDKKAYAKESERLKKEIVKTLIKNLPEGIGKISEINSAKYLNGVLYDFIDKTHKDSEEKQNILSDILETKGYLALFSKFLTSRITTLEQSMPKRVIENFEIYAANIPKMQDALERGAVSFAIEYESICSVDYYNQILSQEDIDSYNRLISGIMDEDGAKEKGINQTISEKNIKIKSEHLEEKPFRILKQLHKQILEEREKAFTIDHIDSDEEVVQVTKEAFEQTKEQWENIKKINGFYAKDPGDITLFIVVGPNQTHVLSQLIYGEHDRIRLLLEEYEKNTLEVLPRRTKSEKARYDKFVNAVPKKVAKESHTFDGL…
>Type_V_Cas12a_var.sr.set_2_8
MLHAFTNQYQLSKTLRFGATLKEDEKKCKSHEELKGFVDISYENMKSSATIAESLNENELVKKCERCYSEIVKFHNAWEKIYYRTDQIAVYKDFYRQLSRKARFDAGKQNSQLITLASLCGMYQGAKLSRYITNYWKDNITRQKSFLKDFSQQLHQYTRALEKSDKAHTKPNLINFNKTFMVLANLVNEIVIPLSNGAISFPNISKLEDGEESHLIEFALNDYSQLSELIGELKDAIATNGGYTPFAKVTLNHYTAEQKPHVFKNDIDAKIRELKLIGLVETLKGKSSEQIEEYFSNLDKFSTYNDRNQSVIVRTQCFKYKPIPFLVKHQLAKYISEPNGWDEDAVAKVLDAVGAIRSPAHDYANNQEGFDLNHYPIKVAFDYAWEQLANSLYTTVTFP…
>Type_V_Cas12a_var.sr.set_2_9
MENIQRTVQSALQTIGDGNTKNESFEKIVTDIKKSKDMRDAISALLQRNINSSNELEWEKFVQNNNLALDDLKVSIEQFKEFVRELRELNEHQEQISVNLGKLKKVGSLGKGIYYVINDNNSEENNDNKNSKSKKKNDVKNQISLSFFKINKINIVKDKIDERNALIKYFSLLKREYLSYFDAYENFVNERTNKIIQDIEYIKKGLSNKNYEKERLSEINRKIFYIKKNYETIFKYVSKIFIFKGNLYEETSKLKGIYENIENQSEKNTGIIQTLESNFQDPNNGFEVGRATLSYYTLNKLPDRQADIQELKKKLGDKETNKLSKYAEQIVDKLQSKEIINNNEDTLLNQVKNKDNLLDKINYIFDIVEEVVGDKNFSLYDVLNCLNNKNQTYHEFITK…
>Type_V_Cas12a_var.sr.set_2_4
METYKVTKTIRFKLEAQNVPEIQKDIEGLQSEFNLANFVSDLKNYLDQVRNYLFSEGKEHVFVNNKITIKREWLQNHAKQEWVDFLEKNKRNNSLNNHTRRIQMSIGDFTGLASKIEGTFDEINSICKGLADAAGAQANKRTKRERTGLLLKRLQARKALPSLFSLIENSADKNETGNLSLQLKNKSILIEQQLAAGVQTFLPAQSGGLPVAKASFNYYTINKKPVDFGNEKSELESRLKISIDTIFKLTRENFSKKIEEAITADIQKELNNGKTLLLGDVPMLGIENYVSLRQILKNIKSNQKKAFSDLMQSGKNYNELKATNLYLLNTIEQRQFDNYKVKTNELEKLAVKINQATNDNQKKELISNKQRVAKQRGIIMRDNFATWKSFSNFYRTISQ…
>Type_V_Cas12a_var.sr.set_2_2
MEKYKITKTIRFKLLPDKIQDISRQVAVLQNSTNAEKKNNLLRLIQRGQELPKLLNEYIRYSDNHKLKSNVTVHFRWLRLFTKDLFYNWKKDNTEKKIKISDVDYLSRVFEDFFNEWETVIERINTDCNRPEESKTRDAEIAFSIKKIATKQMFPFIKSFVYNSNYKNSEETKSKLTALLNEFETVLKICEQNYLPSQSAGIVIAKASFNYYTINKKQKDYKGYTDDIEKIEKGMNSKFHYERKYDQLLEELNLIALKELPLIEFYSKIKSYKSTRKIEFSEAVSKGLAFADLKSKFPLFQTESNKYAEFLELTGRITQISTAKSLLSKDNPEAQKLRDEIKKLRINRGEYFKNNFHKYISLCNLYKKIADKKGRLKGQVKGIENERIDSQRIQHWALV…
>Type_V_Cas12a_var.sr.set_2_3
MKNGINLFKTKTTKTKGVDMEKYQITKTIRFKLLPDNAHEIVEKVKSLKTSNVDELMDEVKNVHLKGLELLFALKKYFYFDGNQCKSFKSTLEIKARWLRLYTPDQYYLKKSSKNSYQLKSLSYFKDVFNDWLFNWEESVSELAIIYEKYKICQHQRDSRADIALLIKKLSMKEYFPFISDLIDCVNDKNSNKTFLMKLSEELSVLLEKCNSRALPYQSNGIVVGKASLNYYTVSKSEKMLQNEYEDVCQSLDKNYDITEMKVILYKEKLDNLNFKDVTIANAYNLLKENKALQKRLFSEYVSQGKVLSLIKTELPLFSNINDNDFEKYKEWSNEIKKLADKKNTFCKKTQQDKIKDIQNKISELKKKRGALFQYKFTSFQKHCDNYKKVAVQYGKLKA…
>Type_V_Cas12a_var.sr.set_2_5
MDRFKNLYEVKKTVRFELKPSRKKIFEGGDVIKLLKDFKKVQRLFLEIFVYKKKDSKLEFKKKREIKYTWLRTHTKNEFYNWSRRSDIEKNYVLSKIDFLPEEILRWLDEWQKLTESLEDITQTEEHKQKRKSNIAFALRKFSKRQNLPFIKDFFNAVIDIQGKQGNESDVRIKEFRGRLKEIEKNFNACSKKYLPTQSNGVLLHKASFNYYTLNKTPKEYEDLKKEKELELNGVLSWAIYKRERVIDRRTEQTEILFDCDIDWLKKIGLGDEIQNWVLDEAYQKMKIWKANQKSDFIEAVARDKLTFQNFRKKFPLFDASDENFEICYKLTKELDKKPKDAKKVAQERGKFFNAPKEKIQTKNYFELCELYKRIALKRGKIIAEIKGIENEEVQSQLL…
>Type_V_Cas12a_var.sr.set_2_7
MLESFKDLYEVRKNASFRLEPQENAATNENLYNQDVDLSEILSKYKNFVYDLKNLLYIEGEKVTEKEKDNDLSVDKLDSSNVVHINHKYLSKYFSKEFFENYDRIIKRNKHGAKTKNWTTIGNNDFLEVFFRSFFNNAFENINKLQELIDTKENEQKRKADIAFEIRRLLSRNHLGKIFPLFKGGYLTHKNDIKTIPELTNQAKELKELLDNAKIYFLEDSNFGVQVEHISLNYYTRNKTQKEYDELIKGKKKLLDSPYNKDISELYGIDRNLPIKQLYEEMKMFKARQKSAFFQQLQSKTPFKKFKEPFTFTDNEGIKHKEFRTELFFDVEEEYYNKMLDLTKKIEKSGSNKFKKERGDFLLFQDKGTKSFKGWSGFCSEYKKVAMEYGKRKAESLSL…
>Type_V_Cas12b2.sr.set_4_1
MATKSYRARILTDSRLAAALDRTHVVFVESLKQMINTYLRMQNGKFGPDHKKLAQIMLSRSNTFAHGVMDQITRDQPTSTLDEEWTDLARRIHKTTGPLFLQAERFATVKNRAIHTKSRGKVIPSPETLAVPAKFWHQVCDSASAYIRSNRELMQQWRKDRAAWLKDKNEWQQKHPEFMQFYNGPYQNFLKLCDDDRITSQLAAEQQPTASKNNRPRKTGKRFARWHLWYKWLSENPEIIEWRNKASASDFKTVTDDVRKQIITKYPQQNKYITRLLDWLEDNNPELKTLENLRRTYVKKFDSFKRPPTLTLPSPYRHPYWFTMELDQFYKKADFENGTIQLLLIDEDDDGNWFFNWMPASLKPDPRLVPSWRAETFETEGRFPPYLGGKIGKKLSRPA…
>Type_V_Cas12b2.sr.set_4_2
MSVRSFQARVECDKQTMEHLWRTHKVFNERLPEIIKILFKMKRGECGQNDKQKSLYKSISQSILEANAQNADYLLNSVSIKGWKPGTAKKYRNASFTWADDAAKLSSQGIHVYDKKQVLGDLPGMMSQMVCRQSVEAISGHIELTKKWEKEHNEWLKEKEKWESEDEHKKYLDLREKFEQFEQSIGGKITKRRGRWHLYLKWLSDNPDFAAWRGNKAVINPLSEKAQIRINKAKPNKKNSVERDEFFKANPEMKALDNLHGYYERNFVRRRKTKKNPDGFDHKPTFTLPHPTIHPRWFVFNKPKTNPEGYRKLILPKKAGDLGSLEMRLLTGEKNKGNYPDDWISVKFKADPRLSLIRPVKGRRVVRKGKEQGQTKETDSYEFFDKHLKKWRPAKLSGV…
>Type_V_Cas12b.sr.set_3_21
MSLNRIYQGRVAAVETGTALAKGNVEWMPAAGGDEVLWQHHELFQAAINYYLVALLALADKNNPVLGPLISQMDNPQSPYHVWGSFRRQGRQRTGLSQAVAPYITPGNNAPTLDEVFRSILAGNPTDRATLDAALMQLLKACDGAGAIQQEGRSYWPKFCDPDSTANFAGDPAMLRREQHRLLLPQVLHDPAITHDSPALGSFDTYSIATPDTRTPQLTGPKARARLEQAITLWRVRLPESAADFDRLASSLKKIPDDDSRLNLQGYVGSSAKGEVQARLFALLLFRHLERSSFTLGLLRSATPPPKNAETPPPAGVPLPAASAADPVRIARGKRSFVFRAFTSLPCWHGGDNIHPTWKSFDIAAFKYALTVINQIEEKTKERQKECAELETDFDYMHG…
>Type_V_Cas12b.sr.set_3_22
MNRIYQGRVTKVEVPDGKDEKGNIKWKKLENWSDILWQHHMLFQDAVNYYTLALAAISGSAVGSDEKSIILREWAVQVQNIWEKAKKKATVFEGPQKRLTSILGLEQNASFDIAAKHILRTSEAKPEQRASALIRLLEEIDKKNHNVVCGERLPFFCPRNIQSKRSPTSKAVSSVQEQKRQEEVRRFHNMQPEEVVKNAVTLDISLFKSSPKIVFLEDPKKARAELLKQFDNACKKHKELVGIKKAFTESIDKHGSSLKVPAPGSKPSGLYPSAIVFKYFPVDITKTVFLKATEKLAMGKDREVTNDPIADARVNDKPHFDYFTNIALIREKEKNRAAWFEFDLAAFIEAIMSPHRFYQDTQKRKEAARKLEEKIKAIEGKGGQFKESDSEDDDVDSLP…
>Type_V_Cas12b.sr.set_3_12
MNRIYQGRVTKVEKLKNGKSPDDREELKDWQTALWRHHELFQDAVSYYTLALAAMAEGLPDKHPINVLRKRMEEAWEEFPRKTVTPAKNLRDSVRPWLGLSESASFGDALKKILPPAPENKEVRALAVALLAEKARTLKPQKTSASYWGRFCDDLKKKPNWDYSEEELARKTGSGDWVAGLWSEDALNKIDELAKSLKLSSLVKCVPDGQINPEGARNLVKEALDHLEGVSNGTKKEKNDPGPAKKTNNWLRQHASDVRNFIHKNKNQFSSLPNGRLITERARGGGININKTYAGVLFKAFPCPFTFDYVRAAVPEPKVKKVDQEKKSEQSATWTELEKRILRIGDDPIELARKNNKPIFKAFTALEKWSDQNSKSCWSDFDKCAFEEALKTLNQFNQK…
>Type_V_Cas12b.sr.set_3_23
MPRDDLDLLTNLNSTAKGIRERGKTKEGTDKKKSGRKSSWPMDKAAWETAKTSDSSAHFLEKLKQHPDLKDAFGNLSSGGSKKLEYYKKLAGSAPWKESQSVILEKAARWKEAKQEREEKEQDSSEHGSKAAYRRLFDAGCLPMPEFAKYIDENQIEFGDLKLSDCGAEWKRGMWNQAGQRVRSHMGWQRRREKENAVYSLRKELFEKGGAIRRKKSEELTPEDILPGKAAPDQNDWQERPAYGNQMWFIGLRSYEENEMAKYAEEAGMGSRSAPRIRRGTIKGWSKLRERWLQILKRNPQATRDDLIGELNALRSQDPRAYGDARLFDWLSKTDQRFLWDGFDADGKILCGRDDRDCVSAFVAYNEEFADEPSSITLTETDERLHPVWPFFGESSAVP…
>Type_V_Cas12b.sr.set_3_20
MPTRTINLKLVLGKNPENATLRRALFSTHRLVNQATKRIEEFLLLCRGEAYRTVDNEGKEAEIPRHAVQEEALAFAKAAQRHNGCISTYEDQEILDVLRQLYERLVPSVNENNEAGDAQAANAWVSPLMSAESEGGLSVYDKVLDPPPVWMKLKEEKAPGWEAASQIWIQSDEGQSLLNKPGSPPRWIRKLRSGQPWQDDFVSDQKKKQDELTKGNAPLIKQLKEMGLLPLVNPFFRHLLDPEGKGVSPWDRLAVRAAVAHFISWESWNHRTRAEYNSLKLRRDEFEAASDEFKDDFTLLRQYEAKRHSTLKSIALADDSNPYRIGVRSLRAWNRVREEWIDKGATEEQRVTILSKLQTQLRGKFGDPDLFNWLAQDRHVHLWSPRDSVTPLVRINAVD…
>Type_V_Cas12b.sr.set_3_5
MVLGRKDDTAELRRALWTTHEHVNLAVAEVERVLLRCRGRSYWTLDRRGDPVHVPESQVAEDALAMAREAQRRNGWPVVGEDEEILLALRYLYEQIVPSCLLDDLGKPLKGDAQKIGTNYAGPLFDSDTCRRDEGKDVACCGPFHEVAGKYLGALPEWATPISKQEFDGKDASHLRFKATGGDDAFFRVSIEKANAWYEDPANQDALKNKAYNKDDWKKEKDKGISSWAVKYIQKQLQLGQDPRTEVRRKLWLELGLLPLFIPVFDKTMVGNLWNRLAVRLALAHLLSWESWNHRAVQDQALARAKRDELAALFLGMEDGFAGLREYELRRNESIKQHAFEPVDRPYVVSGRALRSWTRVREEWLRHGDTQESRKNICNRLQDRLRGKFGDPDVFHWLA…
>Type_V_Cas12b.sr.set_3_16
MATKSFILKMKTKNNPQLRLSLWKTHELFNFGVAYYMDLLSLFRQKDLYMHNDEDPDHPVVLKKEEIQERLWMKVRETQQKNGFHGEVSKDEVLETLRALYEELVPSAVGKSGEANQISNKYLYPLTDPASQSGKGTANSGRKPRWKKLKEAGDPSWKDAYEKWEKERQEDPKLKILAALQSFGLIPLFRPFTENDHKAVISVKWMPKSKNQSVRKFDKDMFNQAIERFLSWESWNEKVAEDYEKTVSIYESLQKELKGISTKAFEIMERVEKAYEAHLREITFSNSTYRIGNRAIRGWTEIVKKWMKLDPSAPQGNYLDVVKDYQRRHPRESGDFKLFELLSRPENQAAWREYPEFLPLYVKYRHAEQRMKTAKKQATFTLCDPIRHPLWVRYEERSG…
>Type_V_Cas12b.sr.set_3_19
MATRSFILKIEPNEEVKKGLWKTHEVLNHGIAYYMNILKLIRQEAIYEHHEQDPKNPKKVSKAEIQAELWDFVLKMQKCNSFTHEVDKDVVFNILRELYEELVPSSVEKKGEANQLSNKFLYPLVDPNSQSGKGTASSGRKPRWYNLKIAGDPSWEEEKKKWEEDKKKDPLAKILGKLAEYGLIPLFIPFTDSNEPIVKEIKWMEKSRNQSVRRLDKDMFIQALERFLSWESWNLKVKEEYEKVEKEHKTLEERIKEDIQAFKSLEQYEKERQEQLLRDTLNTNEYRLSKRGLRGWREIIQKWLKMDENEPSEKYLEVFKDYQRKHPREAGDYSVYEFLSKKENHFIWRNHPEYPYLYATFCEIDKKKKDAKQQATFTLADPINHPLWVRFEERSGSNL…
>Type_V_Cas12b.sr.set_3_17
MAIRSIKLKLKTHTGPEAQNLRKGIWRTHRLLNEGVAYYMKMLLLFRQESTGERPKEELQEELICHIREQQQRNQADKNTQALPLDKALEALRQLYELLVPSSVGQSGDAQIISRKFLSPLVDPNSEGGKGTSKAGAKPTWQKKKEANDPTWEQDYEKWKKRREEDPTASVITTLEEYGIRPIFPLYTNTVTDIAWLPLQSNQFVRTWDRDMLQQAIERLLSWESWNKRVQEEYAKLKEKMAQLNEQLEGGQEWISLLEQYEENRERELRENMTAANDKYRITKRQMKGWNELYELWSTFPASASHEQYKEALKRVQQRLRGRFGDAHFFQYLMEEKNRLIWKGNPQRIHYFVARNELTKRLEEAKQSATMTLPNARKHPLWVRFDARGGNLQDYYLTA…
>Type_V_Cas12b.sr.set_3_6
MSIRSFKLKIKTKSGVNAEELRRGLWRTHQLINDGIAYYMNWLVLLRQEDLFIRNEETNEIEKRSKEEIQGELLERVHKQQQRNQWSGEVDDQTLLQTLRHLYEEIVPSVIGKSGNASLKARFFLGPLVDPNNKTTKDVSKSGPTPKWKKMKDAGDPNWVQEYEKYMAERQTLVRLEEMGLIPLFPMYTDEVGDIHWLPQASGYTRTWDRDMFQQAIERLLSWESWNRRVRERRAQFEKKTHDFASRFSESDVQWMNKLREYEAQQEKSLEENAFAPNEPYALTKKALRGWERVYHSWMRLDSAASEEAYWQEVATCQTAMRGEFGDPAIYQFLAQKENHDIWRGYPERVIDFAELNHLQRELRRAKEDATFTLPDSVDHPLWVRYEAPGGTNIHGYDL…
>Type_V_Cas12b.sr.set_3_10
MAIRSIKLKMKTNSGTDSIYLRKALWRTHQLINEGIAYYMNLLTLYRQEAIGDKTKEAYQAELINIIRNQQRNNGSSEEHGSDQEILALLRQLYELIIPSSIGESGDANQLGNKFLYPLVDPNSQSGKGTSNAGRKPRWKRLKEEGNPDWELEKKKDEERKAKDPTVKIFDNLNKYGLLPLFPLFTNIQKDIEWLPLGKRQSVRKWDKDMFIQAIERLLSWESWNRRVADEYKQLKEKTESYYKEHLTGGEEWIEKIRKFEKERNMELEKNAFAPNDGYFITSRQIRGWDRVYEKWSKLPESASPEELWKVVAEQQNKMSEGFGDPKVFSFLANRENRDIWRGHSERIYHIAAYNGLQKKLSRTKEQATFTLPDAIEHPLWIRYESPGGTNLNLFKLEE…
>Type_V_Cas12b.sr.set_3_9
MTVRSIRVKLAVGSPQYRDVRRGLWKTHEIMNQGVRYYCEWLVLMRQEPIYDEDEHGLTVVQRTREDIQAELLSRLRTLQSAHQHSGDMGTDEELLSLMRQLYEQLVPSSVDKNKSGDARMIARNFFNPLTNPNSQGGLGISNAGRKPKWLLKKLSGDPTWEEDYKKAMEQKQESSVSFLLLELRRFGLHPIFLPYTDTVLEVSWAPKKARQWVRKWDYDLFQQSIERMLSWESWTRRVKERFEKLVESEKKFYDENFATDPEFIKLAETLEGELQASSQGFVAVDEHAFQIRPRSMRGFDRVADEWCKLADDAPIEEYEAAIKRVQARLGRNFGSYVLFAHLAKPEYWSLWRSDPTKILRFARLRALQRAVARAKRHARLTLPDAIHHPIWIRYDAKG…
>Type_V_Cas12b.sr.set_3_14
MNVAVKSIKVKLMLGHLPEIREGLWHLHEAVNLGVRYYTEWLALLRQGNLYRRGKDGAQECYMTAEQCRQELLVRLRDRQKRNGHTGDPGTDEELLGVARRLYELLVPQSVGKKGQAQMLASGFLSPLADPKSEGGKGTSKSGRKPAWMGMKEAGDSRWVEAKARYEANKAKDPTKQVIASLEMYGLRPLFDVFTETYKTIRWMPLGKHQGVRAWDRDMFQQSLERLMSWESWNERVGAEFARLVDRRDRFREKHFTGQEHLVALAQRLEQEMKEASPGFESKSSQAHRITKRALRGADGIIDDWLKLSEGEPVDRFDEILRKRQAQNPRRFGSHDLFLKLAEPVFQPLWREDPSFLSRWASYNEVLNKLEDAKQFATFTLPSPCSNPVWARFENAEGT…
>Type_V_Cas12b.sr.set_3_8
MAVKSMKVKLRLDNMPEIRAGLWKLHTEVNAGVRYYTEWLSLLRQENLYRRSPNGDGEQECYKTAEECKAELLERLRARQVENGHCGPAGSDDELLQLARQLYELLVPQAIGAKGDAQQIARKFLSPLADKDAVGGLGIAKAGNKPRWVRMREAGEPGWEEEKAKAEARKSTDRTADVLRALADFGLKPLMRVYTDSDMSSVQWKPLRKGQAVRTWDRDMFQQAIERMMSWESWNQRVGEAYAKLVEQKSRFEQKNFVGQEHLVQLVNQLQQDMKEASHGLESKEQTAHYLTGRALRGSDKVFEKWEKLDPDAPFDLYDTEIKNVQRRNTRRFGSHDLFAKLAEPKYQALWREDASFLTRYAVYNSIVRKLNHAKMFATFTLPDATAHPIWTRFDKLGG…
>Type_V_Cas12b.sr.set_3_15
MAVKSIKVKLRLSECPDILAGMWQLHRATNAGVRYYTEWVSLMRQEILYSRGPDGGQQCYMTAEDCQRELLRRLRNRQLHNGRQDQPGTDADLLAISRRLYEILVLQSIGKRGDAQQIASSFLSPLVDPNSKGGRGEAKSGRKPAWQKMRDQGDPRWVAAREKYEQRKAVDPSKEILNSLDALGLRPLFAVFTETYRSGVDWKPLGKSQGVRTWDRDMFQQALERLMSWESWNRRVGEEYARLFQQKMKFEQEHFAEQSHLVKLARALEADMRAASQGFEAKRGTAHQITRRALRGADRVFEIWKSIPEEALFSQYDEVIRQVQAEKRRDFGSHDLFAKLAEPKYQPLWRADETFLTRYALYNGVLRDLEKARQFATFTLPDACVNPIWTRFESSQGSN…
>Type_V_Cas12b.sr.set_3_11
MSFTISYPFKLIIKNKDEAKALLDTHQYMNEGVKYYLEKLLMFRQEKIFIGEDETGKRIYIEETEYKKQIEEFYLIKKTELGRNLTLTLDEFKTLMRELYICLVSSSMENKKGFPNAQQASLNIFSPLFDAESKGYILKEENNNISLIHKDYGKILLKRLRDNNLIPIFTKFTDIKKITAKLSPTALDRMIFAQAIEKLLSYESWCKLMIKERFDKEVKIKELENKCENKQERDKIFEILEKYEEERQKTFEQDSGFAKKGKFYITGRMLKGFDEIKEKWLKEKDRSEQNLINILNKYQTDNSKLVGDRNLFEFIIKLENQCLWNGDIDYLKIKRDINKNQIWLDRPEMPRFTMPDFKKHPLWYRYEDPSNSNFRNYKIEVVKDENYITIPLITERNNE…
>Type_V_Cas12b.sr.set_3_3
MSEKTTQRAYTLRLNRASGECAVCQNNSCDCWHDALWATHKAVNRGAKAFGDWLLTLRGGLCHTLVEMEVPAKGNNPPQRPTDQERRDRRVLLALSWLSVEDEHGAPKEFIVATGRDSADDRAKKVEEKLREILEKRDFQEHEIDAWLQDCGPSLKAHIREDAVWVNRRALFDAAVERIKTLTWEEAWDFLEPFFGTQYFAGIGDGKDKDDAEGPARQGEKAKDLVQKAGQWLSARFGIGTGADFMSMAEAYEKIAKWASQAQNGDNGKATIEKLACALRPSEPPTLDTVLKCISGPGHKSATREYLKTLDKKSTVTQEDLNQLRKLADEDARNCRKKVGKKGKKPWADEVLKDVENSCELTYLQDNSPARHREFSVMLDHAARRVSMAHSWIKKAEQR…
>Type_V_Cas12b.sr.set_3_2
MPQQAKPPVTQRAYTLRLRGADSNDPSWRDALWQTHEAVNRGAQAFGDWLLTLRGGLDHTLADTPVKGGKGKPDPDPTDEERKARRILLALSWLSVESKLGAPAGLIIAFGTEAAEERNRKVVAALEEILKSRGVDQNEINAWKKDCSASLSAAIRDDAVWVNRSKAFDEAVESIGSSGSSGSSLTREEPWDMLERFFGSRDAYLAPAKGSEDESSEAKQEDQAKDLVQKAGQWLSSRFGTGKGADFRRMATVYEAIAKWDGKASLEMAGDKAIADLATALSEFNPASNDLQGVLGLISGPGYKSATRNFLNQLAAQTTVTQQDFVSLKDKANNDAQECKQNTGSKGQRPYSNSILEKVESVCGFTYLQDGGPARHSEFAVILDHAARRVSLAHTWIKL…
>Type_V_Cas12b.sr.set_3_1
MPLSNNPPVTQRAYTLRLRGADPSDLSWREALWHTHEAVNKGAKVFGDWLLTLRGGLDHTLADTKVKGGKGKPDRDPTPEERKARRILLALSWLSVESKLGAPSSYIVASGDEPAKDRNDNVVSALEEILQSRKVAKSEIDDWKRDCSASLSAAIRDDAVWVNRSKVFDEAVKSVGSSLTREEAWDMLERFFGSRDAYLTPMKDPEDKSSETEQEDKAKDLVQKAGQWLSSRYGTSEGADFCRMSDIYGKIAAWADNASQGGSSTVDDLVSELRQHFDTKESKATNGLDWIIGLSSYTGHTPNPVHELLRQNTSLNKSHLDDLKKKANTRAESCKSKIGSKGQRPYSDAILNDVESVCGFTYRVDKDGQPVSVADYSKYDVDYKWGTARHYIFAVMLDH…
>Type_V_Cas12b.sr.set_3_4
MGLLLPSLSRTVNVTIHLILHPRKKGSRHREYAVMLDHAVRKIFLAHNWIKRAEAERQKFEADLYKIDRVPQEARDWLDEFCRERTESTGSIDGYHIRRKAVLGWEALVEAWDQKDCLSVEDRIAAARDLQDNPGMDKFGDIWLYEALASAPCVWQKDGEPNAQILLDYVDAGEAEYKRSHYKVPAYRHPDPLLHPIFCDFGQSRWSISFDIHEFKKNGEKNPVNIHALTMGLVSKKRIVKTELKWSSKRLNSNLALSLESPEDAIEVSRATRLGRAAVGASQDRAVNIAGLFESAGWNGRLQAPRKQLEALAKLEEDKSAEALAKALRNRIKWFITFSPKLQPHGPWMEYAERFSGEAPSRAAVIKGKYTVIHQDKTRRRPLAKLHLCRMPGLRVLSV…
>Type_V_Cas12c_arbor_variant.sr.KZX85786.1
MTKLRHRQKKLTHDWAGSKKREVLGSNGKLQNPLLMPVKKGQVTEFRKAFSAYARATKGEMTDGRKNMFTHSFEPFKTKPSLHQCELADKAYQSLHSYLPGSLAHFLLSAHALGFRIFSKSGEATAFQASSKIEAYESKLASELACVDLSIQNLTISTLFNALTTSVRGKGEETSADPLIARFYTLLTGKPLSRDTQGPERDLAEVISRKIASSFGTWKEMTANPLQSLQFFEEELHALDANVSLSPAFDVLIKMNDLQGDLKNRTIVFDPDAPVFEYNAEDPADIIIKLTARYAKEAVIKNQNVGNYVKNAITTTNANGLGWLLNKGLSLLPVSTDDELLEFIGVERSHPSCHALIELIAQLEAPELFEKNVFSDTRSEVQGMIDSAVSNHIARLSSS…
>Type_V_Cas12c_arbor_variant.sr.P.5KL5A2
MAHKHKEQLDFVSGQKARQFRKALSGSASDPSPDKRETVRTLAFPIDISPLGQRAFNEAAQLGNIVDGVTASGTLYGLLTTLLCTGFGVYSSAAERKKAEISSRRPDDPITPVLFQEQLKASTGLLIQGMSPLELFTEVSTRRRSNNKSDLRGLIDRWIKADKDDGRSVEFVVEMQSYLVAAMQTGGMTVFNLPERIDTIGRLVDSFLNAKGFSLPSFEEAFTQIPDLTSESENFANSTVAFDPSAPRQAGLDPLLRMHFIVARFWGEARRHGNGEKQLDKYIQSRVTTANGNGFSWLFNPKEGLGYLRDTSEETLIADFKMRGSIDAAEAISIVQNVQSVARSIPGTALFVSTYGPLHNSRSRVQGKLDSWISNYVSRLGELVDSVSKVGKLIFPEDL…
>Type_V_Cas12c_arbor_variant.sr.P.3S1QBQ
MQTKKTHLHLISAKASRKYRRTIACLSDTAKKDLERRKQSGAADPAQELSCLKTIKFKLEVPEGSKLPSFDRISQIYNALETIEKGSLSYLLFALILSGFRIFPNSSAAKTFASSSCYKNDQFASQIKEIFGEMVKNFIPSELESILKKGRRKNNKDWTEENIKRVLNSEFGRKNSEGSSALFDSFLSKFSQELFRKFDSWNEVNKKYLEAAELLDSMLASYGPFDSVCKMIGDSDSRNSLPDKSTIAFTNNAEITVDIESSVMPYMAIAALLREYRQSKSKAAPVAYVQSHLTTTNGNGLSWFFKFGLDLIRKAPVSSKQSTSDGSKSLQELFSVPDDKLDGLKFIKEACEALPEASLLCGEKGELLGYQDFRTSFAGHIDSWVANYVNRLFELIELV…
>Type_V_Cas12c_arbor_variant.sr.P.3B0TNI
MEKQVALHAFRNSGQDARTWKRRIALLAKRGKETVRTLQFPLELPKTVAANIPLDSFKMAYNTIEGTREGTLFDYWAKLHLAGFRFFPTAGTATIFRQQSIFQDPEWNASFCSQAGREWPWFVPSKLFERFTKAPRVVSKKGGGTKSVDFTPENVANECHVLLVGASISDKTPAEQKEFFLRMGAALADAFDSWKAANEDVRQSMQVLDDFMKSEGLKLPTLKSMAEKYGPTLPEYATIAWTDYPQQECINLAPAVFARCASRYEGKLDSGISKFVQIHATTPNVTALSWLFGKGLEYFRSTPLDTIMSELDIPSHAKPSIQAVQDAALAVPEISIFGVKNYSTFRPNFGGKIDSWISNYGSRLLLLKTSIAEIEQGFELPDAVYENPSLMSGIDMTPA…
>Type_V_Cas12c_arbor_variant.sr.P.3CP1Y8
MTKHSIPLHAFRNSGADARKWKGRIALLAKRGKETMRTLQFPLEMSEPEAAAINTTPFAVAYNAIEGTGKGTLFDYWAKLHLAGFRFFPSGGAATIFRQQAVFEDASWNAAFCQQSGKDWPWLVPSKLYERFTKSPREVTKKDGSKKSIDFTQENVANECHVSLVGASITDKTPEDQKEFFLKMAGALAEKFDSWKSANEDRIVAMKVIDEFLKSEGLHLPSLENIAVKCSVETKPDNATVAWHDAPMSGVQNLAIGVFATCASRIDNIYDLNGGKLSKLIQESATTPNVTALSWLFGKGLEYFRTTDIDTIMQDFNIPASAKESIKPVVESAQAIPTMTVLGKKNYAPFRPNFGGKIDSWIANYASRLMLLNDILEQIEPGFELPQALLDNETLMSGI…
>Type_V_Cas12c_arbor_variant.sr.P.3LWNW3
MKIETHSRFINGERVEVARHGGVQAKRWRQKVANSATREPSASFKTLSLPLVLDLPKTQFEPSDKLYNAVEGFGEGSLGNLLLRVHLAGLSVFQNNAEAKGARQSSLFPLKEFDVALNEGMGLEIPKLTPIVILNLFQSVPRTSPPFTAEAIAVRVHKACFNKKMDDRVDASLKDLLMAIGHAAVRKASSYTDLKANALEVLNEVGIELKKLSPLFPSLSVVLREESIETVFAYEGVVESVPAEADHTYLLHHIIACIRRRDPDLSPAKVQDALLSYSDNALSQIFGALLFNAHGEEGYLRAVAVDQFCADTGVPRDRRADVEKLLKAAKEIPAPPFFEEAHYANYRKTVSGKIRSWVSNYLTRLDILSEQLAAMGNSTLPSEVGSEVEGILTGLDLTQ…
>Type_V_Cas12c_arbor_variant.sr.P.4PBMFE
MTIKTHRRFIEGHTVDLPRHGGKAARRWRRAVANSAAKPPRPELRTFSFPLDCTVPTAIFPAANTLYNTVEGTGEGSLFQLLLRVHLAGVGLFSALKDAESFRNAAAFPDAEFSAALKQGLGIDIPKLTPRNLLNLLKTVPKDARLPFDRSTVANRIHASCFGKRMDERTDSAVRELLEHIAESVTRHSNGYKDLSSKALSVLEELGESIKSLCPDSPSLRISFTASNTTLPIFFTGTVESVEDNETSEFWLHHVVACLLRKNPQSKPIEAQDAVLSTNNNALSNLFGVALFDAKGNPGLLRKMGVADLQKSLGIPTSRQRDAERLLAAIQSIPSPPLFNERHYANYRPALGGKLRSWIANYLTRLDTLDKQLNAIGRPDLPAVVDAEVSSILAGLKLT…
>Type_V_Cas12c_arbor_variant.sr.P.5FF447
MRQDKLSGKDARLWRKNLARFAISRETSIRTLKFPLDTPWLGEKNQDEFFKKAEQLYEIIEGTGRGSLTGLLCAVHLSGFRAFDNSTRTRLFRSFKGIDETPFKQAFEKKFGISAKNFLPQNIYNSLHSKPRNKEYNPRNVADKLYFLATGKTIGKDKSPCTFLVKFLEAFAEHVCSKFQGWDELREGIDEALKLFDDLGDEYGLKLPEIGHMGRQLVELKPDNSTIDFDPELPANISSLDGENALHMVVAQKLSLARREGRKENASTCKAEITTTNSNALSWLFGKGFEYWRRSDLETIMRDYQVPDEYRERLAELKAWFEKVPENPLFETGSAYGNFRKVVAGRIDSWVSNYVKRLSELEEALEACREGFNLPKPLLNDKFEKHLSGLGFTPEELNN…
>Type_V_Cas12c_arbor_variant.sr.P.2DIIQE
MRRQHHGGQNARDWRRKVAAAALRQKESVFTYKFGLSVNDGDFDFDAAARTYDITEGIERGSLIGLVCAVHLSGFRLFSKVAETRQFLNRSRYPENEFAQALAAHTEIENPSVTVQSIESVFVTPPRKQDGVARLWSADELAKRLFQTWNNRSPREGERNHPELLLAQGIARAVTKAFSGWKELADNAVHALTCADNYLATLGNRFPKLSDLPPLTAGSTQTGTLAFDPESPFLNMTGNEDIWLHQVVAVCAGRLKRYMPEIDPSSRKFASRLTDSIVSSQNNGLSWLFGNGLRFLRQSSIAQIAETLSVSQNEHRRVEQLKEFADAIPVNPFFATDGYAEFRGSVGGKISSWVSNYWKRICELTVLHSQPPDITIPEGLLASENATLFSGQHTAAAGL…
>Type_V_Cas12c_arbor_variant.sr.P.5PUA5Q
MRPRFHGGMNARDWRKHVGVLAQQHKETTRTYTFPLDTTGSAIDFDAALQAYNAVEGVGYGSLLGLACAVHLSGFRLFSTGKEAATFRNRARYPNAAFQAALRKELGTTITTLTPETLDRLFSSRPKRRNGVPLPWNQDSIRDRLYTNWVKPRPGDTPDAVLFQIATGIAQEITEDVSSWTDLAKNSDRGLKAAHRYFARVGGFPAFDNLTPPATVQPTDTTIDYDPNAPFHLVSHADQTLIHQSISLCAHRIRQEDPALDPNKSGFIKQLQNNFLSQTFYGLSWLFGAGYVHFRECTANDLAIQYGIPNNCRDGIHQIKSFADAILPNTFFEKKHYRKDSRSVGKKAKSWISNYWQRLLQLQTWVDDHTWVTLPQELTEAQFKPLFRGLLVDAVELMA…
>Type_V_Cas12c_arbor_variant.sr.P.2Z4XVH
MVAGLKKIKRDGVTMKSNYHGGVKARAWRKRIGGLARRQKETVFTYKFPLETEEAGIDFDKAVQTYGIAEGISQGSLIGLVCAFHLSGFRLFSKADETKAFCNQGRYPNQAFAEKLRNELSVTLPKLSPQSLDVLFQSSPKSKNGVAPEWSKNAIRNRLYTNWTGKGAGTNPDEHLLEIAEDIAAEIDSDLDGWKDLEEHPEKGLSAADRYFQAQGDFPSLTGLPPSVPLTPQNSTVAFEGDPVCLNPSDNTLLHQAVARCAGRILQEQPNLSPDKNRFINQLQDELVSSQNNGLSWLFGVGFKYWKEMSVDQLADDYKVKSTDLDALKQVKSFIDAIPLNPLFDTPHYGEFRASVAGKMRSWVKNYWKRLLDLKSQLGTANINLPEGLDEQRAENLFS…
>Type_V_Cas12c_arbor_variant.sr.P.5OR2SY
MSMTKATRPEEKQFIYYVENEENGFALEKKRLKALPAAMRSSGVVLSFPMTRKPRGKDELTRTQTIEFPLEGPEVRSVTDLIESYNTFSAINSESIFGYYAKLYTLGWDVYGSSAPAIAAQVAKSKQGFINQVEQAIASEEKPFSFDAISSWLAKGKSKPRSTAKSDNKKWDTETMTRLVTNCFSKDVETFTDKLVELTLASAENWDAVNTDVLAASTAVALNEVYSANVTGEALMNACIQGDPDFTGLDKDSISLAKKLTKRTLCWSGEFNQPELSDTYYLHQAISRAAHFCYAEVDEGKSLKTSMIVERLLPGLNFSGAAWILGNGLHLFNQSNKELISKTLEAPINEVEKIVELAKPIAGCTKAFGSASDYRVHLGGAIASFVELYWKRLEEIQSY…
>Type_V_Cas12c_arbor_variant.sr.P.51P6N4
MPGQYIYVENPLSHNPAKLEKQRIPPMSAFMRREGLALELPFERREVAHRHPDKKVETLPIPLKSASFDPVSVDREKRVLEVGEVSVLNWLARLSIAGFRVHNTASEAQAAQNEAKHRDTLDRILGRLEALDHPKITVANLVGFLTKEPRKNNLTFDEPTIAKVVASYLGLGADKRGMSKGIAQHLLAEADGWRGNVERPVTPELRAEVLCEAADHVVLPSELLALIETFTPEALSAYGVASTTLSCVPQLDEKATLEAMNASDGLLESGLSAAAYRLGDPSDAVAALASDGPTYNGLSWLLNPKKGLGLWADGDAGAIADYYGCPLPVVERLQEDARRILRDYRGSFGQLHELRNQVGGGLASFGDRYFTRLAELSESVTDVSSLFEGLTFPDALLLP…
>Type_V_Cas12c.sr.set_5_5
MRSNYHGGRNARQWRKQISGLARRTKETVFTYKFPLETDAAEIDFDKAVQTYGIAEGVGHGSLIGLVCAFHLSGFRLFSKAGEAMAFRNRSRYPTDAFAEKLSAIMGIQLPTLSPEGLDLIFQSPPRSRDGIAPVWSENEVRNRLYTNWTGRGPANKPDEHLLEIAGEIAKQVFPKFGGWDDLASDPDKALAAADKYFQSQGDFPSIASLPAAIMLSPANSTVDFEGDYIAIDPAAETLLHQAVSRCAARLGRERPDLDQNKGPFVSSLQDALVSSQNNGLSWLFGVGFQHWKEKSPKELIDEYKVPADQHGAVTQVKSFVDAIPLNPLFDTTHYGEFRASVAGKVDEEFLKGLKIELPSGDKEPPAINRISGGAPDAAAEISELEEKLQRLLDARSEH…
>Type_V_Cas12c.sr.set_5_2
MKKFELKQNFRNNYSGKTLRNFRQTLAQIANKKSSDSILTIKFKLDCSKTGKLPKYENLISLYDTIEDIKKGTLSYYLFTLIVSGFKFFGSASQAKAFSTKDIFKDNDFYNQFKIQSHLDLPDFVPSKIYQRLKKNVRSTNGKDNAFKASVIVAEYRKEIGKLKNKDESSEHQCEELFKKIGTALETRFSSWQDLINNCSTGCEIIDEILNDSFGTLPSIKKMVLASTTQSSDGEQDGIAIAYDPDSTFIKSDELLNPYFAVATILKSMPPEIQQDKKSAYVKANLTTPTHNALSWIFGKGLTLFQTESTEKLCAMFNVSDKRVIEQVQDAAKAVKLPAELDLNHCTLKFQDFRSSLGGHLSELKKKIEKNEKWDIWKNNLKKIPKLNKLSGGVPDAWK…
>Type_V_Cas12c.sr.set_5_7
MKDIKHSLISGQKAQKFRKHLAMSSASASVKKNKTSILTYKFRLDLNENMSEIQDRIPKFSDYIKLYNKIEGVEPGTLTHYLCTFVLAGFRLFSNAKSAFEFIKSQNNPCLEHLSSHKLLKSSAVAFDLTANLAISEPGYEPYLAIARILERYTDPDKKINSFVKDNFTTYNNNALSWLLGKGHKFFKESTAQEIALYYGIPDYKFDCAKAIKNAADKLEFNSSLFSNDMRLSQFRSCFGGHIDSWATNYIKRLLELEKIIANISYEIKIPKAFISSSNDFLTHCNLNRDDIEELISNIKSSSTITDVKDALSTLLGHKQGASSADIKAIRDYSELINRLCAYKEQIFNTIDQAAEDKNSLWHDIRRQTKDELQTWEKLEKLPKLNDLSGGVPQAENEL…
>Type_V_Cas12d.sr.set_6_11
MKRILNSLKVAALRLLFRGKGSELVKTVKYPLVSPVQGAVEELAEAIRHDNLHLFGQKEIVDLMEKDEGTQVYSVVDFWLDTLRLGMFFSPSANALKITLGKFNSDQVSPFRKVLEQSPFFLAGRLKVEPAERILSVEIRKIGKRENRVENYAADVETCFIGQLSSDEKQSIQKLANDIWDSKDHEEQRMLKADFFAIPLIKDPKAVTEEDPENETAGKQKPLELCVCLVPELYTRGFGSIADFLVQRLTLLRDKMSTDTAEDCLEYVGIEEEKGNGMNSLLGTFLKNLQGDGFEQIFQFMLGSYVGWQGKEDVLRERLDLLAEKVKRLPKPKFAGEWSGHRMFLHGQLKSWSSNFFRLFNETRELLESIKSDIQHATMLISYVEEKGGYHPQLLSQYR…
>Type_V_Cas12d.sr.set_6_9
MAESKQMQCRKCGASMKYEVIGLGKKSCRYMCPDCGNHTSARKIQNKKKRDKKYGSASKAQSQRIAVAGALYPDKKVQTIKTYKYPADLNGEVHDRGVAEKIEQAIQEDEIGLLGPSSEYACWIASQKQSEPYSVVDFWFDAVCAGGVFAYSGARLLSTVLQLSGEESVLRAALASSPFVDDINLAQAEKFLAVSRRTGQDKLGKRIGECFAEGRLEALGIKDRMREFVQAIDVAQTAGQRFAAKLKIFGISQMPEAKQWNNDSGLTVCILPDYYVPEENRADQLVVLLRRLREIAYCMGIEDEAGFEHLGIDPGALSNFSNGNPKRGFLGRLLNNDIIALANNMSAMTPYWEGRKGELIERLAWLKHRAEGLYLKEPHFGNSWADHRSRIFSRIAGWL…
>Type_V_Cas12d.sr.set_6_5
MKAKKSFYNQKRKFGKRGYRLHDERIAYSGGIGSMRSIKYELKDSYGIAGLRNRIADATISDNKWLYGNINLNDYLEWRSSKTDKQIEDGDRESSLLGFWLEALRLGFVFSKQSHAPNDFNETALQDLFETLDDDLKHVLDRKKWCDFIKIGTPKTNDQGRLKKQIKNLLKGNKREEIEKTLNESDDELKEKINRIADVFAKNKSDKYTIFKLDKPNTEKYPRINDVQVAFFCHPDFEEITERDRTKTLDLIINRFNKRYEITENKKDDKTSNRMALYSLNQGYIPRVLNDLFLFVKDNEDDFSQFLSDLENFFSFSNEQIKIIKERLKKLKKYAEPIPGKPQLADKWDDYASDFGGKLESWYSNRIEKLKKIPESVSDLRNNLEKIRNVLKKQNNASK…
>Type_V_Cas12d.sr.set_6_1
MQKVRKTLSEVHKNPYGTKVRNAKTGYSLQIERLSYTGKEGMRSFKIPLENKNKEVFDEFVKKIRNDYISQVGLLNLSDWYEHYQEKQEHYSLADFWLDSLRAGVIFAHKETEIKNLISKIRGDKSIVDKFNASIKKKHADLYALVDIKALYDFLTSDARRGLKTEEEFFNSKRNTLFPKFRKKDNKAVDLWVKKFIGLDNKDKLNFTKKFIGFDPNPQIKYDHTFFFHQDINFDLERITTPKELISTYKKFLGKNKDLYGSDETTEDQLKMVLGFHNNHGAFSKYFNASLEAFRGRDNSLVEQIINNSPYWNSHRKELEKRIIFLQVQSKKIKETELGKPHEYLASFGGKFESWVSNYLRQEEEVKRQLFGYEENKKGQKKFIVGNKQELDKIIRGTD…
>Type_V_Cas12d.sr.set_6_3
MRKKLFKGYILHNKRLVYTGKAAIRSIKYPLVAPNKTALNNLSEKIIYDYEHLFGPLNVASYARNSNRYSLVDFWIDSLRAGVIWQSKSTSLIDLISKLEGSKSPSEKIFEQIDFELKNKLDKEQFKDIILLNTGIRSSSNVRSLRGRFLKCFKEEFRDTEEVIACVDKWSKDLIVEGKSILVSKQFLYWEEEFGIKIFPHFKDNHDLPKLTFFVEPSLEFSPHLPLANCLERLKKFDISRESLLGLDNNFSAFSNYFNELFNLLSRGEIKKIVTAVLAVSKSWENEPELEKRLHFLSEKAKLLGYPKLTSSWADYRMIIGGKIKSWHSNYTEQLIKVREDLKKHQIALDKLQEDLKKVVDSSLREQIEAQREALLPLLDTMLKEKDFSDDLELYRFIL…
>Type_V_Cas12d.sr.set_6_4
MSKRHPRISGVKGYRLHAQRLEYTGKSGAMRTIKYPLYSSPSGGRTVPREIVSAINDDYVGLYGLSNFDDLYNAEKRNEEKVYSVLDFWYDCVQYGAVFSYTAPGLLKNVAEVRGGSYELTKTLKGSHLYDELQIDKVIKFLNKKEISRANGSLDKLKKDIIDCFKAEYRERHKDQCNKLADDIKNAKKDAGASLGERQKKLFRDFFGISEQSENDKPSFTNPLNLTCCLLPFDTVNNNRNRGEVLFNKLKEYAQKLDKNEGSLEMWEYIGIGNSGTAFSNFLGEGFLGRLRENKITELKKAMMDITDAWRGQEQEEELEKRLRILAALTIKLREPKFDNHWGGYRSDINGKLSSWLQNYINQTVKIKEDLKGHKKDLKKAKEMINRFGESDTKEEAVV…
>Type_V_Cas12e.sr.set_7_3
MTQNKDKIKFLQVIKDLRSAYETILLPKNLSRTVSFRIFPKGEDREILDKWFEEISEIKYLHLKDLYEEFKAGELNLFINKKLGYDWIYKNKKRFEKFKNTYKILTSKVEEGIRTEISSVLNSFVTNTQKAFYDNKRLVGKILERKDLDDSEKTLIQGLIEEYKKLSIQNYETWQTAKNLTEEFNTLIAEINKERNLKKKRPISNLKRLPSFPLIEKYQNLDDFKNRNNLEFNIKKVKEEFKDRLKYLLNSFEDRYNLKKERIDIKQQEDVISKYLQEKGEQLLKKLKYRKKKSSALKDRFLYWYITKRSSESIENIIKALFNKLEKQKKHLFKKPFDWQGRNKFFNTLFFLTEILYVSSLPEEKRGETLNEINNEITKIKAEFLKGKPVKDSFIISGF…
>Type_V_Cas12e.sr.set_7_5
MDNANKPSTKSLVNTTRISDHFGVTPGQVTRVFSFGIIPTKRQYAIIERWFAAVEAARERLYGMLYAHFQENPPAYLKEKFSYETFFKGRPVLNGLRDIDPTIMTSAVFTALRHKAEGAMAAFHTNHRRLFEEARKKMREYAECLKANEALLRGAADIDWDKIVNALRTRLNTCLAPEYDAVIADFGALCAFRALIAETNALKGAYNHALNQMLPALVKVDEPEEAEESPRLRFFNGRINDLPKFPVAERETPPDTETIIRQLEDMARVIPDTAEILGYIHRIRHKAARRKPGSAVPLPQRVALYCAIRMERNPEEDPSTVAGHFLGEIDRVCEKRRQGLVRTPFDSQIRARYMDIISFRATLAHPDRWTEIQFLRSNAASRRVRAETISAPFEGFSWT…
>Type_V_Cas12e_var.sr.set_7_1
MEKRINKIRKKLSADNATKPVSRSGPMKTLLVRVMTDDLKKRLEKRRKKPEVMPQVISNNAANNLRMLLDDYTKMKEAILQVYWQEFKDDHVGLMCKFAQPASKKIDQNKLKPEMDEKGNLTTAGFACSQCGQPLFVYKLEQVSEKGKAYTNYFGRCNVAEHEKLILLAQLKPEKDSDEAVTYSLGKFGQRALDFYSIHVTKESTHPVKPLAQIAGNRYASGPVGKALSDACMGTIASFLSKYQDIIIEHQKVVKGNQKRLESLRELAGKENLEYPSVTLPPQPHTKEGVDAYNEVIARVRMWVNLNLWQKLKLSRDDAKPLLRLKGFPSFPVVERRENEVDWWNTINEVKKLIDAKRDMGRVFWSGVTAEKRNTILEGYNYLPNENDHKKREGSLENP…
>Type_V_Cas12e_var.sr.set_7_2
MQEIKRINKIRRRLVKDSNTKKAGKTGPMKTLLVRVMTPDLRERLENLRKKPENIPQPISNTSRANLNKLLTDYTEMKKAILHVYWEEFQKDPVGLMSRVAQPAPKNIDQRKLIPVKDGNERLTSSGFACSQCCQPLYVYKLEQVNDKGKPHTNYFGRCNVSEHERLILLSPHKPEANDELVTYSLGKFGQRALDFYSIHVTRESNHPVKPLEQIGGNSCASGPVGKALSDACMGAVASFLTKYQDIILEHQKVIKKNEKRLANLKDIASANGLAFPKITLPPQPHTKEGIEAYNNVVAQIVIWVNLNLWQKLKIGRDEAKPLQRLKGFPSFPLVERQANEVDWWDMVCNVKKLINEKKEDGKVFWQNLAGYKRQEALLPYLSSEEDRKKGKKFARYQF…
>Type_V_Cas12g.sr.P.52N52T
MNRTRYREERTITRGMRRLPGEERKSFKAKVITLRRNFEQFNTDVSEICQWLMSIRPNGKHNIPNTEPFWDFILEPHNFVVNQEETNIDSVRLVVFEMAVGWRQVTDVANFELERQLLMSLESIQSVPRTIAAKRMLQRIKNYEFQHKMVLLRSAVEWINTRFIRTYKNWEMNIKEFLEKKKVWENDHPKLTEEIRNTFNKVFDELEISKKNPNICRWSHLKKNRDNCNYAGVRIKVGGEYNNHSEKCKRYQDFLKKHSAHKKYFAANAMMYINIRKKRRDLTKREAIKVLLDKIPQARSWFPQAWDNYLEYLGLNEISLINKFDGQLPHCLRLDTECIYNVHTQSCRKYYVLLKDLPDKYLSLEETYREWRKYFLREPRKPVFAYPSTRQRTVSKIFG…
>Type_V_Cas12g.sr.P.4YGB0J
MHPSRYKTARTLVRRLCRLPGEDRSAFRSKVGLLRGHFEQFNVDVSELCQWLMSLRKRNKVPENPATFGALGDFLLQPGLPGEETDEKEADRLRLAVFDAVAGFRMLEDRLAASIPASLSDAIRDEAVFLAGVRAAGKPSGLARVLARLEACAPAQRLVLLKSAAEWIVARFLRGTENWMRQRAEWEKEKAAWEAAHPHLTPEVRAQFNKIFESLHDPENSGKPGVSRKNPRICPWDRLKQNLDNCCYGEKGHSALCWRYQDFLKQRMGENRRDKKNFSATAMDLAQICREWKIQHSRNALNNPRVLDRLFAEHERRKQDKTKKESRSPKPRQGGYKANPKADYLRSFKAHWKAYLEHMKLNDTTVLERGCLPHCLSIKKNGKESTCKWNKHTELCLEY…
>Type_V_Cas12g.sr.P.5OCL1S
MLPTRYKPARTLVRPLGRLPHEPRKEFVEKCRRVRMHFEQFNIDVADLCQWLMSLRPNTRIGDAQSTVFWDFFLNPSILTVEADEKERDRWRLAAFDELLQIRFGHDPNAPPWSEEFRSAIRHVAQRPKSATAQRLFDRLRSLTAPHRLVLLKSAAEWIIARYQRGMENWQRQFAEWQREKEEWEAAHPNLTPEVRDAFTRVFKNLFENPDGDGKIGVRRKNPRICSWERLKLNKDNCVYAGQKGHGPLCWEFSKFVKAQKNAGTIKTFFVDVANKYLHVRRNLSKPGVKLKKSPRQEAFKRLYNQKGMEKARNWFTDAWSGYLTALNLNEKTILDHGCLKHCGAIGAEFEKSLCQFNPHTHLCVQYRNALESLEPAIRELEGDYREWRRLFLAPPRKP…
>Type_V_Cas12g.sr.P.5QHCBV
MDNNRTRYREERTLVRSLRPLDGENRNAFKNRVNRLRIHFKNFNLDVSEICQWLMSIRPDAKKPDKETKSFWDFFLNPESFFDPTINNVDIIRLNLFKVITGRESEANLIRYNLPLLLYESIILLKKQEPSDTARRLFARLKKMEPVHVMILLKAAAEWVYARYQRLMDNHEYQYKVWHDEKSAWENKHPELTPEIREKYNSIFKELGRKQGVTIRKNPRICNWEKLEENKDNCGYNGKRIQFGDKWKAHSMLCIEYRNFLRDNKITGKRIGFFATHAYNYLKLRAHQPRLTKDEAFKRIFKSAPNGIYWFPKAWKNYLQFMNLNELNLIRKYNANLPHCLEFKGDKDCQYNKHTELCQEYKTLLLEKFTEDELKLEGLYREWRKQYLSGPSKPAFRYP…
>Type_V_Cas12g.sr.P.2THOZ9
MAQASSTPAVSPRPRPRYREERTLVRKLLPRPGQSKQEFRENVKKLRKAFLQFNADVSGVCQWAIQFRPRYGKPAEPTETFWKFFLEPETSLPPNDSRSPEFRRLQAFEAAAGINGAAALDDPAFTNELRDSILAVASRPKTKEAQRLFSRLKDYQPAHRMILAKVAAEWIESRYRRAHQNWERNYEEWKKEKQEWEQNHPELTPEIREAFNQIFQQLEVKEKRVRICPAARLLQNKDNCQYAGKNKHSVLCNQFNEFKKNHLQGKAIKFFYKDAEKYLRCGLQSLKPNVQGPFREDWNKYLRYMNLKEETLRGKNGGRLPHCKNLGQECEFNPHTALCKQYQQQLSSRPDLVQHDELYRKWRREYWREPRKPVFRYPSVKRHSIAKIFGENYFQADFK…
>Type_V_Cas12g.sr.P.8LSBWZ
MTRIKYRQERTLVRGLQRLPNQDKAEFNKNVLGLRRHFEQFNLNVAELCQWLISFKPENPGSVCETKLFWEFMLEPENFCPDTYDRGPDWLRHEIFVLAAGWRTFEDIKAHNMPESLFESIKIASSKPRSKTAEALFIRLKSLEASHVMVLLKSASEWLSTRYVRQSENWKQNEQEWQKKKAAWEDKHPELTPAIRDKYNAIFVELGISEKRPHVCSWKKLSENKDNCDWAGERKNIGDKWISHSDLCIKYHEFARKLRSKQRQHFVDNANQYLELRRRYPQWTRDMAMNGLFKNVPLARNWFRNAWTNYLNALNILETTILENYSGHLPHCEKLSDECVFKKHTDNCRRYKLLLGEKLSNQERELEETYREWRREFLAPPNKPFLRYPSAQKLPTPKL…
>Type_V_Cas12h.sr.P.33TD75
MSCVRNLERVLFLPTLATPGVLKTKSDFPKVIKDWHDMALIQRAGVLKTKSDFPKVIKDWHDSLLADYRKFFPIIFSWCPEYGYTTIQDNKPVFVSPEERMESIRKEAKEHLNEVLAFGKMIGSKGVGGSSSYAIFYKHHKNNENGAYTPSRAKFMKEGIHNRRVELVDVLMLNAIPDEEWVKIAQEVVGYSEERLKLYWNKFIAKRVVSHDRKLGKIVREKYLEPKGLVCAQPENSTYCRVLTEIIKRQLHSQIEKSKFHEEELKSIEKTVSEFDSPLLDFICQYAEELNQINSGLSKYVIKNAVKEVISPPEKQSEIYVQSQVLSQEKYKPLVNATIKEILSGYEQWKVKSRYENRLKNRKYVLYPKLSANYKIPIGQNSLGKFKINVSENGEIVIR…
>Type_V_Cas12h.sr.P.439DAK
MFDYNQQLKGTSMATRSFIRTGNLKAKNTAEEVMQWYADLQSDYRSFLNLFFGWMAIGYGTNAEDEVFYTSKEESERLRSLTIGDAKKEQLAVSFIELLLKGGENASSCYNVFYRNYKSLGKAKLTQKKNDFLSALPLLDENKIKEYFKTDEQLSQICIEEWLEYGVKNLPLPEIWAEVSPRLASIERSLGVDLRLAFGLSCIRSRDCNYCRILIEMVGRDLRSIFEKYNNHLLETEKIKLSMNDKQGPVYDSICCFAAELESKNSGLTKYVLTKGIDHVKKGTGEKTDIRLAVKELKKNKYRILIESSYSEIMSAYSCWRTKKQLEKRKLYPCFDPNRNDYKVPVGQGSLGNFTVSVEDSGDVLIEIVGVGVIRCAASCYFSGIVFDEIRNKNGRTGY…
>Type_V_Cas12h.sr.P.3ABEIE
MKVHEIPRSQLLKIKQYEGSFVEWYRDLQEDRKKFASLLFRWAAFGYAAREDDGATYISPSQALLERRLLLGDAEDVAIKFLDVLFKGGAPSSSCYSLFYEDFALRDKAKYSGAKREFIEGLATMPLDKIIERIRQDEQLSKIPAEEWLILGAEYSPEEIWEQVAPRIVNVDRSLGKQLRERLGIKCRRPHDAGYCKILMEVVARQLRSHNETYHEYLNQTHEMKTKVANNLTNEFDLVCEFAEVLEEKNYGLGWYVLWQGVKQALKEQKKPTKIQIAVDQLRQPKFAGLLTAKWRALKGAYDTWKLKKRLEKRKAFPYMPNWDNDYQIPVGLTGLGVFTLEVKRTEVVVDLKEHGKLFCSHSHYFGDLTAEKHPSRYHLKFRHKLKLRKRDSRVEPTI…
>Type_V_Cas12i.sr.P.6RA186
MMSDNIILPYNSKLAPDERKQRLLNDTFNWFDMCNEVFFDFVKNLYGGVKHEHLILVNFAEKPKKVSNSKKPKKKDQEVNIHVEPNQAEWVDNACATFWFRLQAKSTVQLDQSVQTAEERIRRFRDYAGHEPSSFAKSYLNGNYDPEKTEWVDCRLLYVNFCRNLNVNLDADIRTMVEHNLLPVLPGQDFKTNNVFSNIFGVGNKEDKGQKTNWLNTVSEGLQSKEIWNWDEYRDLISRSTGCSTAAELRSESIGRPSMLAVDFASEKSGQISQEWLAERVKSFRAAASQKSKIYDMPNRLVLKEYIASKIGPFKLERWSAAAVSAYKDVRSKNSINLLYSKERLWRCKEIAQILVDNTQVAEAQQILVNYSSGDTNSFTVENRHMGDLTVLFKIWEKM…
>Type_V_Cas12i.sr.P.584LYY
MFTLLLSDISQQNFNKFLKNFFFTRNKTVVHCSSEIRHKGYRSNVMVSESTIRPYTSKLAPNDPKLKMLNDTFNWLDHAYKVFFDVSVALFGAIEHETAQELIGEKSKFDADLLCAIMWFRLEEKSDNPGPLQTVEQRMRLFQKYSGHEPSSFTQEYIKGNIDSEKYQWVDCRLKFIDLARNINTTQESLKIDAYTLFMNKLIPVSKDDEFNAYGLISQLFGTGKKEDRSIKASMLEEISNIIEDKKPNTWEEYHDLIKKTFNVDNYKELKEKLSAGSSGRDSSLVIDLKEEKTGLLQPNFIKNRIVKFREDADKKRTVFLLPNRMKLREFIASQIGPFEQNSWSAVLNRSMAAIQSKNSSNILYTNEKEERNNEIQELLKKDILSAASILGDFRRGEF…
>Type_V_Cas12i.sr.P.32WY90
MSSAIKSYKSVLRPNERKNQLLKSTIQCLEDGSAFFFKMLQGLFGGITPEIVRFSTEQEKQQQDIALWCAVNWFRPVSQDSLTHTIASDNLVEKFEEYYGGTASDAIKQYFSASIGESYYWNDCRQQYYDLCRELGVEVSDLTHDLEILCREKCLAVATESNQNNSIISVLFGTGEKEDRSVKLRITKKILEAISNLKEIPKNVAPIQEIILNVAKATKETFRQVYAGNLGAPSTLEKFIAKDGQKEFDLKKLQTDLKKVIRGKSKERDWCCQEELRSYVEQNTIQYDLWAWGEMFNKAHTALKIKSTRNYNFAKQRLEQFKEIQSLNNLLVVKKLNDFFDSEFFSGEETYTICVHHLGGKDLSKLYKAWEDDPADPENAIVVLCDDLKNNFKKEPIRN…
>Type_V_Cas12i.sr.P.4O9XYF
MSNKEKNASETRKAYTTKMIPRSHDRMKLLGNFMDYLMDGTPIFFELWNQFGGGIDRDIISGTANKDKISDDLLLAVNWFKVMPINSKPQGVSPSNLANLFQQYSGSEPDIQAQEYFASNFDTEKHQWKDMRVEYERLLAELQLSRSDMHHDLKLMYKEKCIGLSLSTAHYITSVMFGTGAKNNRQTKHQFYSKVIQLLEESTQINSVEQLASIILKAGDCDSYRKLRIRCSRKGATPSILKIVQDYELGTNHDDEVNVPSLIANLKEKLGRFEYECEWKCMEKIKAFLASKVGPYYLGSYSAMLENALSPIKGMTTKNCKFVLKQIDAKNDIKYENEPFGKIVEGFFDSPYFESDTNVKWVLHPHHIGESNIKTLWEDLNAIHSKYEEDIASLSEDKK…
>Type_V_Cas12k.sr.set_13_83
MSLITFPFRLDALGKTPKDREQVRRYFWELMTQQHTPLINRLNLLVAEHPKFANWQIKNTVDADDLLCLWRSLKKQPQFQGIPDRACVSARLVTHNTYESWLALQADRQEKLTKLLNSVEILKPDVELIAIGSCNLDVIRNRAKEVLSEVNTQISNDSEKKKSQKAIEGGIYKILYDKHRKTDDLVEKCAIAYLIKNRFKINSDETEEDVKKLNARRHTKQKEIEIIQKQLHSRLPKGRPWAGRDIFGEIASIDVRETEWNSIESALLKQQTFMPHPILFESSDDLIWAEPEKFQLKDLQVEAGKSGSTELDEFQNENFQGEQANSVESRKRVCVGFKSFEEKYAFEVAGDYRHIHAVWQALKERKIYDKNIDENTSALFLVRSATLIWRDYKKNENRI…
>Type_V_Cas12k.sr.set_13_79
MILVTQIEKGVFAGDIVTMSRDRKKGSKSPSLRTIRCHLHTKEDVLRKVWEEMTQKNTPLIVELLKSVSEQPEFETNKENGKITKKEITNLRKSLTQDSGRLYSSVDNLVQEVYSAWLTLYQKRKKQKEGKEYFLNNILKSDIELVEESNCDLQILRAKAQEIISNPQDILRQITIDNPKDKPTKSIQKRVRKNINASNSDTAKNNILNSQEKTTEENISKSVIEILYEIHKTTQDTIIRCAVTYLIKNYTKISDTEEDLNKLKERRAEKEIEIKRLEKQIQDSRLPNGRDITGARYLEAFDKLINQVPKNNEEFANWIADASRKISNLPYPIDYLYSDLTWYKNQDGKIFVYFNGWSKYHFQICCNKRQRHFFERFLEDHKAWKESEKGEVKLSGSLV…
>Type_V_Cas12k.sr.set_13_90
MSSTSGKNLTNPIFRTISCDLSAKEDVLRKVWEEMSQKNAPLIVQLLKSVSEQPEFEANKENGTITKREITKLRRDITENSDLKEQSGRLRSSADSLVTEAYSSWLRLYQVRKNQKEGKEYFLKNILKSDVELVEQSNCDLQTIRCKAKEILSQVEEFIEQIKNKPKINQTKLAKKKNNKSNKSNKAIDKILNRFFIGNLDKTLTNTLYEIHRKSPDSLTQCAVAYLIKNDNKVSEAEENFTQLNKRRAAKEIEIKRLETQIQNTRLPIHYGRDITGEKYSQAFEKLVNQVPQDNEEFAEWIAILLKKVSSLPYPILYCSGDLSWYKDEKGNIFVYFNGWAEYHFQICCDKRQLRFFERFLKDYKALKPSKKEEEKVSGSLVTLRSAHLLWRQGKGKGE…
>Type_V_Cas12k.sr.set_13_84
MSSNSKKDSNSQILRTIRCDLYTSEDVLRKVWEEMTEKNTPLIVQLLKTVSEQPEFEANKESGKITKKEITGLRKSLTEDSGRPYSSVDNLVKQVYSSWLTLYQKRKQQKEGKEYFLTHILKSDIELVEESNCDLSTIRSKAQEIIRKPEEFLNEINPKDTNNRQRKSSQKGRKKQHKSKEENKNFENSNTEASLTKDDSKSLTDTLYKIHRETKNILTRCAVAYLIKNDEKISNLEEENTKSLEKRRTEKEVEIKRLEKQIQNTRLPNGRDITGDTYTKAFDNLINQVPKDNDECAIWIANLLNKISSLPYPIHYVYSDLTWYKTEEGNIMVYFNGWKDYKFQICCNQRQLHLFERFLEDHKVFKKSEKSGEKLSASLFTLRSVQLLWQQKEPNKVRL…
>Type_V_Cas12k.sr.set_13_38
MLVKNCLSIIIIVQLEDNIFSINFIKTLTIRKTICYFKVMTIKTICCQLIAPEQTRQRLWQYMAEQYTPLMTELIRQVGEHPDLSQWQDKGKMPSNIVKDLCATLKQIRPFTGLPSNFYQSAINQVNYIFASWLASQHKLKLRLNGKRYYFSMLYSDQDLVKNSGHTLTEIRSQAQIILNQISNKKTEEKHKYLFQHHRESSNILGKTAITYLIKHNQKIPTEPEHRDKFEKLYRKTQIQIEKLEKQIEARLPKGRNLSEQQWLNTLITASQNVPKDENEAKLWQKYILTDSNSLPYPVSYETNENLVWSLDEQGRLNLRFNGLGKLTFKVYCDNRQLHYFQQFLQDQTIKKSGKNKHSSGLFLLRSAMLVWKPNESKGKSWNKNTLHLHCAIDTRLLT…
>Type_V_Cas12k.sr.set_13_86
MSLKTIRCRLVAPEESRKAIWTLMAERNTPLVNEVLRRVPEQTDFAKWQKSGRLPDRSVAQIVESLKTDPRFIDQPAWYYISAKKQVAYTFRSWLKLQHRKQWKLEGKRRWLSILQPDSELAKQANYTLAELRQAATRILNQIDALEPFKYLLCDYGRSKSAKRRSTLAYLLKRNAQLVPEVENLDKLRKRHHKTEIAIQRLEIQLQASLPKGRDLMESAHIEALVQSIQSPPLEDKDFVTWQQNLTRKPAKLPFPVIYETVESLTWAHDDKGYLLVRFQGKGTGEHVFRVYCDKTHQHWFERFLDDQETKRTSGDKHSAGLFTLRSAKLSWVVSKTHLHEAEPWNRYHLCLLCTVDTRLWTMEGTQLVKAQKAAGTAAKLQSRRAKEGLSKNQQADIR…
>Type_V_Cas12k.sr.set_13_101
MSDQTSQNNEITIQSLLEAPEETLCFLWQLMVNVTELINSLLHHINTHPDFDIWLTQCAIPASVINSFIKTAKTQSPYREMPTRFITSAQNLVNEMFKSWFEIQRLKRLSLKGKRHFFTILKSDEELQRESDCTFDTLCQEAAIILQQTQLQIEQKRLDANQPPPTLDKQAFWEVAHVLYKAYDQADTPLVRSGIALLLKNQNQVPEQFEDPKKYQQRRQAKQEEIERLEHQLQSKAPKGRLTDQQEWLRILEKASQPITEVAEFRDIQAQLLRKFFALVYPVTFSTNTDLQWSTNQQGRICVQFYGMSKYTFEIACDRRQLNWFKRFLADYQLYKQHKTQIPTGLMPLRCARLVWTEGQDDFALIVATWLLIAVIQHKFYHIAWLLLKNHRIIKSPPW…
>Type_V_Cas12k.sr.set_13_95
MTHITVVQCRLIAPESTLQHIWKMMAQQQTPLINQLLHDINTHPDINTWLTANQLPSKLVETLAQPLKTQSPYQGLPGRFITSAIILVKEMYASWFAIQTQKRLSLEGKKRFLTILKSDKQLIQDSQTDFLTLCYKAQQLLKRTQNKLKLDEPQHSEKAHWSIINALYPAYNNAKTPISRAAFALLIKNNGQVPDTPENPDYYQQRRKRKEIQIRRLEEQLKASLPKGRILDSKHWENTLKLAQTPITTIEEITSLQTQLLQKYSHLPFPVFYGTNTDLTWFKNPQGRICVKFNGLNQYPFQIACNKRQYPWFQRFFTDYQSYKSHKQQVPTGLMVLRSARLLWQPTNGQGEPWNTHHLSLHCAIDNDLWTISGIQQVKQQKILQTEQKIANFHSKALE…
>Type_V_Cas12k.sr.set_13_85
MSIITVQCQLKATKDSLRHLWSLMVEKNTLLVNELLKQINTHPDLENWLKVGNIKAEVIEGLCDNLRTESRFQDMPGRFANAAEKLVKDIYKSWFALQEERRFRLWRKQRWFSLLRSDLELEQESGLSLEKLRTEATKILIKAQLECSREAEPDQATTDNSSALWDNLFTAYDKFKSPRLRCVIAYLLKNGCQVNKVEEDPEAYQRRRRKKEIQIERLKEQLKSRLPKGRNLSEQEWLEALEQAQGLIIDDEHLRQVQASLTRKQSPVPFSISYETSTDLRWSSNEQGRICVSFNGKGISKHTFEVFCDQRQLHWFERFYEDYKIFTQNKDQVPAGLLTLRSARLVWQEGEGEGEPWQVHRLLLHCSVETRLWTAQGTEEVRAEKIAQTQAAIDRQKAK…
>Type_V_Cas12k.sr.set_13_88
MSIITIHCRLTAPESVRRHLWLLMSGRNTPLINDLLKRVSQHPDFETWQYWGTVPKVAIKELCEPLKELYPGQPARFYASAILMVTYIYESWLSLQQTRRHRLNGKQRWLEVVKSDAELLEMSSSTLETIRHRAQEILSRCNVESTPQSESSTKKRSKQQGQSSASSSKSLMTRLFETYNSADDILSRCAIAHLMKNDCKVSATEEDPKEFAHRILRKQKDIEQLEAQLQARLPKGRDLTGEEFLKTLTIATQQISASVAEARDWQGKLLTRPKSLPYPIIYGSSTDVRWGKTAKGRITVSFNGIDKYLKEADSEIQEWFKTQKEYPFRLYCDQRQLPFFQRFLEDWQAYQANKDTYPAGLLTLSSATLGWREGEGKGEPWQVNHLVLYCSFDTRLMTA…
>Type_V_Cas12k.sr.set_13_92
MSMYTIHCHLTASEPVRRHLWYLMAGSNTPLVNNLLKLVSQHPDFETWQRKGDISKSSVEALCEPLKETYPGQPGRFYSSAILRVTYTYKSWLALQKNRRYRLEGKQRWLHVVESDSELLHRSGSSIETLKYRAQDILVQLNVEQQTQKTSVTDISTITPEETPSSKNESLFPSLFRAYDSEDDILSRCAIAYLIKNGGKIPETEEDQEKFTQRVNSKREEIEQLEIELSARYPKGRDLTGEEFLETLAIATQQLSETVAQAREWNDKILTQPKFMPYPIIYGSSTDVRWRKTSKSRITVSFNGIDKYLKAADPEIKAWFKDHQEYPFRLHCDERQLPFFQRFLEDWQFYQANKETYPAGLLTLSSTLLGWREGEGKGDPWNVNRLALYCTFDTRLMTA…
>Type_V_Cas12k.sr.set_13_66
MSIVTIHCRLIAPESCRSKIWDLMALKNTPMINEILKRLSNHEELESWYQTGRLPNGLVTKICDQLKNQPPFDNQPSRFYLSVTNLVEYIYKSYLRTQKQLRFRLQRQQRWYQMLKSDSELKQEAQCSLTDIRNKAQSLLAKYTNAESLSQSLFDAYNLAEDKITKVAISYLLKNGCKIPQKVENIERFVKRRRKVKIKIERLEKRIAESSPPMGRDLSDEKWINILNIVCQSAPQTDEQGKQWQDQLLKQSKSVPYPLIFNTNEDLIWSKNEKGRLCVTFNGLTKKGFVFEVCCDQRQLKWFERFYQDQQVKRQSKNQHSSALFSLRSGMLLWREGEGKQKPWTKNHLALFCSLETQFETIEGTELIKQQKVEEVLKTIENIKNKGELTKTQENFLQR…
>Type_V_Cas12k.sr.set_13_52
MSQITIQCRLVAKEATRQTLWQLMAELNTPFINELLQQVAQYPDFEQWRQRGRLTAKVIEQLGNELKKDPRFLGQPARFYTSGISLVEYIFKSWLKLQQRLQRKLDGKRRWLEVLKSDEQLIKDSQTDLETIRQKATEILQSYEGTERLFNSLFQAYRDEQNILTQTALNYLLKNRCQLPKKPEDAKKFAKRRRKVEITIKRLQKQINGRLPQGRDLTNDNWLETLNLACDTDPKDVEQSRTWQDKLLKKSQSIPFPINYETNEDLTWSKNEKGRFCVQFNGISDLKFEIYCDQRQLKWIQRFYEDQQVKKDGKDQHSSGLFTLRSGRILWQEGKGKGELWDIHRLTLQCTLETRCWTHEGTEQVKQEKADEIAGILTRMNEKGDLTKNQKAFVRRKQS…
>Type_V_Cas12k.sr.set_13_68
MAVITIHCRLISSKSNRHQLWNLMVQKNTPLINELLLELSQHEDLEQWCELGKLPSGLISKLCDQLKQRAEFEGQPSRFYASAINLVDYIYKSYLRTQRRLRFRLQGQQRWFEMFKSDTEFKNETNFSLTDIRVKARELLDKDLKDSSPDDYFKTYESTSDLLTRSAISYLLKNGRKLPEKPEDYQKFQKRRRKLQIKIEKLQKKIDSSPPMGRNLTNDSWLGMLNLVSNTIPQTDEEAKQWQDQLLRQSKSVPYPVMFNTNEDLRWSKNKKGRLCVTFNGLGKLVFEIYCDQQQLKWFERFYEDQEVKRKGKNQHSSALFTLRSGMLLWQEHEGKQEAWQNNHLTLYCSLDTCFETAEGTELVRQKKVKEVVNLIDAMNNKSERTKTQDAFIKRKQST…
>Type_V_Cas12k.sr.set_13_19
MSVITIQCRLVAEEDSLRQLWELMSEKNTPFINEILLQIGKHPEFETWLEKGRIPAELLKTLGNSLKTQEPFTGQPGRFYTSAITLVDYLYKSWFALQKRRKQQIEGKQRWLKMLKSDQELEQESQSSLEVIRNKATELFSKFTPQSDSEALRRNQNDKQKKVKKTKKSTKPKTSSIFKIFLSTYEEAEEPLTRCALAYLLKNNCQISELDENPEEFTRNKRRKEIEIERLKDQLQSRIPKGRDLTGEEWLETLEIATFNVPQNENEAKAWQAALLRKTANVPFPVAYESNEDMTWLKNDKNRLFVRFNGLGKLTFEIYCDKRHLHYFQRFLEDQEILRNSKRQHSSSLFTLRSGRIAWLPGEEKGEHWKVNQLNFYCSLDTRMLTTEGTQQVVEEKVT…
>Type_V_Cas12k.sr.set_13_20
MSQKTIECRLVATEDTRRYLWHLMAEKYTPLVNTLLKQVAQDDHFEEWCHSGNLSVAIVKQFCEKLKEDSQFAGQPGRFYSSAIALVHRIYKSWLALRKRVRNKIAGQTRWLAMLKSDDELTEASGSDLDALKVQAEAILAQIQSQTLLNGQSKPKKSRNQKQPTQTLEPKKNNIPNELFKLYDSVDDVLTRCAIAYLLKNGSKIPDKPEDAKKFAKRRRKTEIRLERLMHTLQRTRLPKGRDLSWHNWLKALEQSAKCVPQDETEAADWQASLLTEAAILPFPVNYETNEDLRWFLNEKGRLCVSFNGLGEHTFEVYCDQRQLHWFKRFLEDQEAKKASKGQLSSSLFTLRSGRLAWQAGKHQGDPWNVHRLSLACVVETRLWTTEGTDQVRQEKAAT…
>Type_V_Cas12k.sr.set_13_30
MTLKTLECRLYAPSDTLRYLWLLMAEKNTPLINEIINHLSEHPDFDQWFKAKQIPKSAISDICNDLKSQENYQNQPGRFYSSAISLTHYMFKSWFAVHKQLQRRIEGKRRWLNLLKSDQELEQNCGQSLEIIIQKAEEILKLMDSEKSQSSSKPKKPKKPKKKKKSSSEETITLFDRLFKAYNQGNDSLESYALAYLLKNNGQIPEDDEDLDKFALRKRKKEIEIERLQQQLENRIPLGRDLTGELWQEMLTIVNESIPQDENEASAWQAKLLKKSHNIPYPVAYETNTDLKWSKDSRGHLLVTFNGLVESLKKLNLNPEFEIRCDRRHLPWFQRFCKDQEIKANNDQHSSALFVLRSARLIWREGQGKEDPWKIHQLYLQCSVETQLWTEAGTKQVQS…
>Type_V_Cas12k.sr.set_13_21
MSLITLQCRLVANEDTRRLLWLLMAKKYTPLINELLQKIAKHDSFDNWCQTGTISLVVVKEFCKELRQEARFTGQPGRFYTSAITLVHRIYKSWLALQVRLKRKIAGQTRWLAILQSDDELAVAIQSDLSTLQTKAREILAQIRPSTPADDEPQPKKARIRKQSTPKNKQQGASIFSVLFGLYEQTQNDVLTRCAIVYLLKNGCRVPDKPEDHKRFAKRRRKAEIRLERLMTQFQNSRLPSGRDLSDQTWLEALALATTQMPEDEKQAADWQASLLTKAKPLPFPVNYETNEDLHWFLNHKGRLCVRFNGISEHTFEIYCNTRQLHWFKRFLEDQEIKKTSKGQHSSGLFALRSGRIAWRAGFGKGDPWNQHHLELSCAVDTRLWTAAGTAQVCQEKAT…
>Type_V_Cas12k.sr.set_13_40
MSNITIQCRLITNESTRQMLWQLMAERNTPLVNELLEQVGQHPKFDAWRQSGRLPTHVVREFCKVLKVDSRFIGQPARFYESAIRVVDYIYKSWLAIQRKLQRKLEGKIRWLEMLKSDIELAENCDRDLEAIRTKATEILSQITTASVKSNTQQKGSKNKKTKKNTVSEGNRSISSILFDQYAEYEDSFSKCAIAYLLKNGCKVNSNEEDPDKFKKRHNVLKNQVKRLTEQLIARMPKGRDLTGQSWFETLITAATTAPENEEEASSWQANLLRKSIAVPFPITFETNEDMSWSVNQKGKLCVRFNGLSECSFEVYCDKRQIHWFKRFLEDQQIKRDSKDQFSSALFTLRSGRLAWQENEDKGDPWTVHRLTLFCTIDTRLWSAEGTEQVRQEKATEIV…
>Type_V_Cas12k.sr.set_13_64
MSTITIQCRLVAPEATRQALWQLMAQKNTPLVSELLRQVAQHPDFETWRQQGKLEAGIIKKLCEPLKKDPRFYEQPARFYTSAISLVDYIYKSWLKVQRRLQNKLEGQNRWLVMLKSDEELVQISQSSLETIQAKATDILSTLKPEKPDKFPETSTTKGKKSKKYKNNNSLFTQLYNLYEKADDTLTHCAIRYLLKNGCKIPQKPEDPEKFAQRRRKVEIKIERIIEQIESSIPQGRDLTGDSWLETLIIAANTATVEASEIKSWQDKLLSQSKSIPYPVAYETNEDLTWSINEKGRLCVRFNGLGKHTFQIYCDQRQLKWFQRFYEDQQIKKDGKDHHSSALFSLRSGRIVWQEGLGKGKPWNIHRLTLHCSLDTRFWTEEGTQQVQQEKSKKFQTNR…
>Type_V_Cas12k.sr.set_13_46
MSFKTIQCRLVAEESTRQQLWQLMAHKNTPLINELLLQVAQHPDFETWRKKGKIAKGIITQLCQSLKTDLRFIGQPGRFYTSAITFVDCIYKSWLELMKLNQRRLEGKNRWQKMLKSDAELVEDSSASLDLIRSKATEILAQAQLNSESLSAENQENNKSEKSIKKQKKGKKKNNKKSEESEENKSLSKALFDAYENTEDILTRCAISYLLKNGCKVTNKEEDPEKFTIRRRKLEIEIEDLQEKLEARLPKARDLTDSSWLNNLELATKQVPESEEEAKSWQDALLKKSSSVPFPIAYETNEDMTWFKNEKGRICVKFNGIGEHTFEIYCNKRQLHWFKRFLLDQETKKNSNDQYSSSLFTLRSGLILWQERDKKGKPWNINYLALHCCVDTRLWTAEG…
>Type_V_Cas12k.sr.set_13_61
MSNITIQCRLIAPEETRRQLWQMMVEKNTPLINELLRLLAEHPDLETWKRRGNTPPGTVKNLCLPLRTDPQFVGQPGRFYSSAISLVEYIYKSWLKLQQRWEFQLQGQERWISMLKSDEELEVYCDHTLEDIKLKATQILDNDLTEENRGISNQLFSLYDETEDTFTRNAIAYLLKNGCKIRQKPEDPKKLAKRRRKTEIKIARLTEKLNGKAPQGRDLTGQTWLDTLLTATTQVPQDEAQAKSWQDKLLTEPKSVPYPIAYESNGDLTWSKNEKDRLCVKFNGLGKHIFQIYCDKRQLTVFQRFYEDQEIKKASKNNHSSALFALRSARIFWQERKGKGKSWDVNRLILRCTFETLLLNAEGTELIRQEKANAIAKTLTDIKEKGDLNQKQQAFVKRK…
>Type_V_Cas12k.sr.set_13_60
MSQITIQCRLVASAETRQHVWELMAEQNTPLVNELLKQVAEHPEFETWQQKGKLPAGIVSKLCKPLKEDSRFSGQPGRFYTSATKLVEYIYQSWLALQKRLQWRLNGQKRWLEILKSDQELCQQADCSLETLCHKASEILASFQSSTTKSKKKSKKQKNSSRKSLFDAYDSAEDSLTRSAIAYLLKNNCKIPEQQEDPEKFTQRRRKAEIKVERLTRQIDSSLPKGRDLTGERWLETLITAANKVPQNIEEFKSWQNILLTKPKSVPFPISYETNEDLTWSKNEKGRLCVRFSGLSDHTLQIYCDQRQLKWFQRFYEDQETKRASKNQHSSSLFTLRSARILWQEGTAKGQAWHRNYLSLYCTVDTRLWTAEGTEQVRQEKTDEITKILTNMEEKGDLS…
>Type_V_Cas12k.sr.set_13_45
MSQITIMCRLVANESTRQQLWQLMAELNTPLINELLVLISQHQDFETWQQKGKIPAGTVKQLCESLKTDPGFAGQPARFYASAIATVSYVYKAWMKVQKRLKSQLESKARWLSMLQSDEELIAIAGVDLDGLRNQARLILQQFAPEPSPQEDLQANKKQPKTEKSLSQTLLDTYESSEDILTRCAISYLLKNGCKVYEKPENSQKFSKHKDKLKVQIQRLIQKLEGRVPQGRNLTDTEWLETLILATEKIPQDEAEAKSWQDSLLKKSSSVIFPVSYESNEDMTWFRNQKGRICIKFNGISEHTFEIYCDSRQLHWFERFLSDQETKKNSKNQHSSALFTLRSARIGWHEQEIKNKQICRRKPTVNPWDIYHLTLYCTVDTRLWTAEGTAVVAAEKAEE…
>Type_V_Cas12k.sr.set_13_18
MSVITIQCRLIASEATRSYLWQLMAQKNTPLINELIEQLGIHPEIEQWLKKGKLPDGVVKPLCDSLITQESFANQPKRFNKSAIEVVEYIYKSWLALQKERQQTIDRKEHWLKMLKSDVELEQESKCTLDAIRSQATKILPKYLAQSEQNNNQTQSQNKKKSKKSKTKNENSTLFDILFKAYDKAKNPLNRCTLAYLLKNNCQVSQKDEDPNQYALRRSKKEKEIERLKKQLQSRKPNGRDLTGREWQQTLIMATSSVPESNDEANIWQKRLLKKDISLPFPIRFRTNEDLIWSKNEEGRICVSFSGEGLNDHIFEIYCGNRQIHWFQRFLEDQNIKNDNNDQHSSALFTLRSAILAWQENKQHKENSLPWNTRRLTLYCTLDTRLWTTDGTEKVKQEK…
>Type_V_Cas12k.sr.set_13_33
MCFVWYFIFMSQKTIQCRLIASESTRQKLWKLMAESNTPLINELLQQLSKHPDFEKWRRNGKLPSTVVSQLCQPLKTDPSFTGQPSRFYISAIHIVDYIYKSWLTIQKRLQQQLDGKLRWIEMFNSDVELVEISGFSLEAIRTKASEILAITTPESDPKTLLTKRGKTKQSKKSSASNPDRSLSRKLFDAYQETDDILSRSAISYLLKNGCKLNDKEENPEKFAKRRRKVEIQIQRLTDKLTSRIPKGRDLTYSKWLETLFTATTTVPENNAEAKRWQDILLTRSSSIPFPVVFETNEDLVWSTNEKGRLCVHFNGLSDLIFEVYCDSRQLYWFKRFLEDQQTKRKSKNQHSSGLFTLRNGRLAWQQGEGKGEPWNIGHLALYCCVDNRLWTAEGTEQV…
>Type_V_Cas12k.sr.set_13_34
MSQITVQCRLVASESTRHHLWKLMADLNTPLINELLARMAQHQDFETWRKKGKLPDGIVKQLYQPLKTDPRFTNQPGRFYTSAITVVDYIYKSWFKIQQRLEQKLKGQIRWLGMLKSDEELAAESNTSIEVIRTNAAELITSLSSEDGSVSTRLWKTYDETDDILTHCVICYLLKNGSKVPKKPEENLEKFAKRRRKVEIKIERLRRQLESRIPKGRDLTGKNWLETLAIASTTAPADEPEAQSWQDTLLTESKLVPFPVAYETNENLTWSKNEKGRLCVQISGLSKHIFQIYCDQRQLKWFQRFYEDQEIKKANKDQYSSGLFTLRSGRIAWQEGTDKGEPWNIHHLILYCTVDTRLWTAEGTEQVCQEKAEDIAKTLTRMKKKGDLNDRQQAFIRRQ…
>Type_V_Cas12k.sr.set_13_12
MSVITIQCRLVAEEDTLRTLWELMANKYTPFINELLVQLGQHPEFETWLKKGEVPKETIERINKSLSTQEPFAGQPGRFYTSAITLVKEIYKSWFTLQQRRLRQIEGKERWLKIFKSDIELQQESQCDLNIIRTKASEILNSCAEQLTQDKNQQSKKKGKNTKKNKNESSASTLMNLLFNLYETSDDCLYRCAIAYLIKNNCQVSYLEEEPEQYIKRRHRKEIEIERLRDKLKSRIPNGRDLTGKDWLSTLNKVNNEIPKDENEFKLWQKNLLKVHNSMPFTVDYRTNTDLDCLLGFLNKETNIQKIILCQMYCLKLALKEGLYSFIKYLFADVNSILDKSNELLELLQHSNNKHLIWQLYLMKLSLKSGLDTFIKYMYAKILNLIYKQCKYLVQFNGL…
>Type_V_Cas12k.sr.set_13_10
MSVITIQCRLIAHVATLRYLWKLMAEKNTPLINELLEQVAEHPNFEAWLKKGEVSKTAIKTICNSLKTQERFNNQPGRFYTSAVTLVHEVYKSWFALQQRRQRQINGKERWLNMLKSDIELQQESQCDLNVIRAKATEILNKFNAKFSQKKKYKSKKKANNTKNKNKEFLNNTLFSALFDMYDKTEDCLSKCALAYLLKNNCEVNELDEDQEKYAKNKRQKEIEIERLKKQIISRKPKGRDITAEKWLSTLEKATNQVSQNEDEAKSWQASLLRRDSCMPYPIDYDSDDLEWRVNSLAEKNNILEQSKYDVDNEAYKDVNWSDIKNKEGYILVKFNGLKEIIKHPEFYVGCDSRQLDYFQRFCQDWKIWNENQETYSSGLFLLRSARLLWQERKGKGDP…
>Type_V_Cas12k.sr.set_13_1
MLNIYAIIKHMCFIDERMSQITIQCRLVASESTRQQLWKLMAEKNTSLINELLVQVAQNPEFETWRQKGKHPSSIVKELCQPLKTDPRFIGQPARFYTSAIATVNYIYKSWFALIKRSHFQLEGKIRWWEMLKSDTELVELSGMTIESLRSKAAEILAQFTLKSDTVEAKPATENKRKKTKKSKASDSDRSMSKTLFEAYHDTKDILTSCAISYLLKNGCKINDKEEDTQKFAKRRRKLEIQIERLREQLEARIPKGRDLTDAKWLETLLLATRNVPKSELEAKSWQDDLLKKSSKLPFPVGYESNEDMTWFWQFSLYNIAINLRFFWLWIYIDYLIAIVFLRDVLQIEKQWLHNLEINNTSLLIKLWNLALELNCLASILFLHESLHKYKRRLCVQFN…
>Type_V_Cas12k.sr.set_13_28
MSQITIQCRLVANVSTRHQIWTLMAERNTPLINELLEQIGQHPDFETWRQKRKIPAGIIKQLCEPLRTDSRFIGQPGRFYASASALVDYIYKSWLKVQQRLQRKLEGQMRWLGMLKSDEELVNQSGCTLEVIRTKASEILVPLTSKNESPQPTQTKGKKSKKPQDLGSNRSISKTLFQVYDDIEDLLTKNAICYLLKNGCKIPDQEEDKEKFAKRRRKTEIKISRLEEQLASRIPKGRNLTGEKWLETLIAATSTVPENESQARSWQDRLLTKPQSVPFPVTYESNEDLTWSKNSKGRLCVKFNGLSEHTFQIYCDQRQLKWFQRFLEDQQIKRESKDQHSSSLFTLRSGQIAWALGKGKGDAWNIHHLTLYCTLDTRLWTAEGTEQVRQEKADDIAKT…
>Type_V_Cas12k.sr.set_13_11
MSIITIQCRLVANDRTLQHLWELMAEKNTPLISELLEQLGKHPDFETWLKNGKVPKDTIKILCDSLKTQSRFAGQPGRFYTSAISQVKEIYKSWLTLQKRRQRQIEGKQRWLGMLKSDVELQEESNCSLEKIRAKGTEILAEFVSKFTKDTTKKSKTKIKSTKKSNKKTKKDTEESNSTLFQALCDIYDKTEDTLSKCAIIYLLKNNCQVIDTEENPDTFLKRKRAKEIEIKRLQDQIVGRIPKGRDLTDKKWLDTIKLASSQVPQDENEAKSWQNQLLKTSSSVPYSVDYETNTDIKWVKHNNGSIFVNFNGLGEHQFEVYCDSRQLPYFQRFCEDMQIWHNDEEKYSSALFMLRSARLVWLEKKGRGKPWNVNYLYLHCSLDTSLWTAEGTEQIRIN…
>Type_V_Cas12k.sr.set_13_41
MRQKPEDPKKFAKRRRKTEIKVERLLKKLNSQTPKGRDLTGQQWLDTLITVATHVPQDEVQAKLWQDILLTKPKSVPFPITYETNEDMTWSKNEKSRLCVRFSGLGEHIFEIYCDQRQLPLFQRFYQDQEVKKASKNLHSSALFLLRSSRIAWQEGEGKGEPWNVNHLTLYCTLGTRLLTAEGTEQVRQEKAAEIATTLTRMKEKGDLNAKQQAFVKRKQTCLSRINNPFPRPDRPLYQGQAHILLGIYMGLEKPATAAVIDAISGKVITYRSTKQLLGDNYQLLNRQRRQKSFLSHQRHLNQKHHANNQLGESKLGQHLDRLLANAIVNLAKTYQVGSIVLPKLGNMREIVQSEIQALAEQKIPGNKEGQKKYAKQYRVNVHQWSYGRLMENIKAQAA…
>Type_V_Cas12k.sr.set_13_5
MSQITIQCRLVASESTRQQLWKLMAELNTPLINELLRQVHQHPEFETWRQKGKHPTSIVKELCQPLKTDPSFIGQPGRFYTSAIATVNYIYKSWFKLMKRSQSQLEGKIRWWEMLKSDAELVEVSGVTLESLRSKADEILAHFTPQSDTVEAQPGKGNKRKKTKKSKVAEGDCAERTLRERSISKTLFEAYRDTEDILTHCAISYLLKNGCKINDKEEDTQKFAKRRRKLEIQIERLREQLEARIPKGRDLTNGKWLETLLLATHNVPESETEAKSWQDSLLKKSSKVPFPIAYETNEDMTWFKNERGRICVKFNGLSEHSFQVYCDSRQLHWFQRFLEDQQIKQNSKNQHSSSLFTLRSGRIAWQEGEGKGEEWKVNHLIFYCSVDTRLWTAEGTNLV…
>Type_V_Cas12k.sr.set_13_16
MSTITIQCRLVAEEATLRYFWELMAEKNTPLINELLEQLGQHPDFDTWVQAGKMPEKTVENLCKSLEDREPFANQPGRFRTSAVALVKYIYKSWFALQKRRADRLEGKERWLKMLKSDVELERESNCSLDIIRAKAGEILAKVTEGCAPSNQTSSKRKKKKTKKSQATKDLPTLFEIILKAYEQAEESLTRAALAYLLKNDCEVSEVDEDSEKFKKRRRKKEIEIERLRNQLKSRIPKGRDLTGDKWLKTLEEATRNVPENEDEAKAWQAQLLREASSVPFPVAYETSEDMTWFTNEQGRIFVYFNGSAKHKFQVYCDRRQLHWFQRFVEDFQIKKNGDKKGSEKEYPAGLLTLCSTRLRWKESAEKGDPWNVHRLILSCTIDTRLWTLEGTEQVRAEK…
>Type_V_Cas12k.sr.set_13_8
MSVITIQCRLVADEETLRHLWTLMAEKNTPFANEILEQLAQHAEFESWVKNSRVPATVIKELCDSLKNQELFAGQPGRFYTSATTLVTYIYKSWLAVNKRLQRKIEGKKQWLDMLRSDTELEQESNSNLEKIRAKATEILDSFATRQINQVNSKSKTSKNNKNKQEKEVKSLSIQSNILFETYRQTEDNLTKCAIVYLLKNNCEVNDVEEDIEEYEKNKRKKEIQIKRLEDQLKSRVPKGRDLTGEKWVEVLEKAVNSVPESENEAKSWQASLLRKSSQIPFPVVYETNEDIKWSINEKGRIFVSFNGLGKLKFEIFCDKRHLHYFQRFLEDQDIKRQGKNQHSSSLFTLRSGRISWLEQPGKGKPWNINRLLLFCSIDTRMLTAEGTQQVIEEKIADT…
>Type_V_Cas12k.sr.set_13_9
MSVITIQCRLVAEENTLRQLWELMAEKNTPLINELLEQVGQHPNFEKWLKKGEVPEEAIDTIKKSLITQEPFAGQPGRFYTSAVTLVKEIYKSWFALQQERQRKIEGKERWLKMLKSDIELQQESQCNLDIIRNKANEILTSFVANFTENRNQQFKKKGNKTKKNKKEEEESTLFNALFKIYDKTKDCLSQCALAYLLKNNCQVSEIDEDPEEYVKRRRRKEIEIERLRKQLKSRKPKGRDLTGEKWLTALKEATNQVPVDQLEAKSWQASLLKVTSDIPYPVDYESNTDLDWLIHSNDDDIKKKVILVWQIYFLKQLIKSGSYSFIKYLYFQRGCLPKRDVNWLNLKNKAGRIFVKFNGLRKNIINPEFYICCDSRQRHYFQRLCQDWQVWHDNEETY…
>Type_V_Cas12k.sr.set_13_75
MSQITIQCRLVAPPTARQHLWTLAAEKNTPLINTLIQEVANHEEFETWRLKGKHPTKIVSEICRRLRTEAPFSGQPARFYTSAEKTVNYIFKSWFTLQSRLQRQLSRKQIWLSILKSDPELVELCGHPLETIQNKATQLLTQIEKTLADSNPEDPQSPCTNDLIRAQLFKKYHGAKTPLIRCSIAYLIKNGGKLPKSPEIPHKFAQRRRKAEIQVQRLQDQLEGRLPKGRDLTGQAWLSTLITATSTVPKDNHEQKQWNDRLLAKPCTTPFPILFETNEDLNWSKNHTGRICVRFNGLSEHTFQVYCDQRQLPWFQRFLEDQQTKHTSKNQHSSALFTLRSAHLAWQETHSNGAGWDNHYITLYCTVDVRLWTAEGTEEVHQEKAVDIAKQLTYLDQKE…
>Type_V_Cas12k.sr.set_13_43
MSQITIQCRLVASEATRQVLWTLMAERNTPLINELLAQMAQHPDLEEWRQKGKPTPGVVKKLCDPLRQDPRFMGQPGRFYSSAIALVEYIYKSWLKLQQRLQRKLEGQQRWLGMLKSDPELCEENHCTLDTLRDKAAEILASLESPQPKQGKVKTKKAKAQSSPRQSLFEMHDGAEDGFVKSAIAYLLKNGGKLPTHEEDPKKFAKRRRKAEVKVERLIHQITASLPKGRDLTGERWLETLLTASYTAPKDAQQTKVWQSILLTKTKAVPYPINYETNEDLTWSKNEKGRLCVRFNGLSEHTFQIYCDQRQLKWFQRFYEDQEVKRTSKNQHSTSLFTLRSGRIVWQESDRNDKPWTANHITLCCTLDTRLWSAEGTEEVRTEKAIDIAKTLTNMNEKG…
>Type_V_Cas12k.sr.set_13_72
MSQKTIQCRLIAPPATRQYLWMLAAEKNTPLINALIQAVVTHDDFEAWRLKGRHPADVVTKLCKSLKDEAPFSGQPARFYVSAEKAVNYIFKSWFTLQSRLQRQITGKQMWLTILKSDDELTEMCGQDLEAIQKKAVQILAQLEKAVETDKAEGGPGKSAKDLIRVQLFKKHDGAKQPLIRCATAYLLKNGGKLPEKPEDPDKFAQRRRKAEIQVQRLQDQIEARIPKGRDLTGQAWLSALLTATTTVPKDNREHKQWQDKLLAQPRTIPFPILFETNEDLVWSRNQAGRLCVRFNGLSEHTFQIYCDQRQLPWFQRFLEDQNTKRASKNQHSSALFALRSARISWQEAERKGHPWDAHYLTLSCTVDTRLWSAEGTEDVRQEKAAETAKVLARLSEKG…
>Type_V_Cas12k.sr.set_13_23
MAQITIQCSLVASEATRQYLWHLMADIYTPFINEMLVRIGQHPNFEEWNQKGKIPADVFEDLRKALKEDPAFRGIPGRWYHAGRDLVKRIYKSWLTKRRRLYSQLAGQTHWLTILQSDDELIAACNQDLGVIRAEAAALLVKAEGAAPPSPSAKKSKKSPCPQKKAQKEKSAQPSKSLYPWLFEAYKTAETDLSKCAIAYLLKHNCQIPTKAEDAKKFQKRRRKAEIRVERIIEQLARTRLPKGRDLTDEKWLDTLKMAVQQVPKDEAEAAAWQADLLTDSSPLPFPIAYETNEDLKWSQNAKGRLCVSFNGLAEHSFEIHCDIRQLHWFQRFLDDQTIKKQGRKSHSAGALTLRSGRISWRLDAGKGNPWDRNRLVLFCSVDTLLWTKEGTEKASQEK…
>Type_V_Cas12k.sr.set_13_17
MSVITIQCKLVATEETRRALWHLMAEKHTPLINELLKHIAQDSRFEEWSLTGKLPRLVVSEACNQLKQDPQFSGQPGRFYSSAISTVHRIFLSWLALQTRLRNQISGQTRWLAMLQSDNELTIASQTDINTLRLKASELLTHLNEPISESDQPEVKKTRSKKKNQTSNQAGANVSRTLFKLYDETEDPLTRCAIAYLLKNGCKLPDQNENPEKFIKRRRKTEIRLERLMNTFQTTRIPRGRHLSWHSWIEALETATSHIPENEEEAAGWQARLLTKPAILPFPVNYETNEDLRWSLNSQGRICVSFNGLSEHFFEVYCDQRDLHWFNRFLEDQETKKASKNQHSSSLFSLRSGQIAWQEGKGDAEHWVVHRLVLSCSIETDTWTQEGTEEIRQKKASDC…
>Type_V_Cas12k.sr.set_13_73
MSKITIQCRLVASEATRQYLWHLMADIYTPFVNEILRQIREDDNFEQWRQSGKIPASVFEDYRKTLKTESRFQGMPGRWYYAGREEVKRIYKSWLALRRRLRNQLAGQNRWLEVLQSDETLMEVSGLDLSALQAEASQLLNILGSKNKTSKNRSKKAKGKPKGKSAKDPTLYQALWELYRETEDIAKKCVIAYLLKHKCQVPDKPEDPKKFRHRRREAEIRAERLNEQLIKTRLPKGRDLTNEQWLQVLEIATRQVPKDEDEAAIWQSRLLTDAAKFPFPVAYETNEDLKWFLNGKGRLCVSFNGLSEHTFEVYCGQRQLYWFNRFLEDQQIKKENQGERSAGLFTLRSGRLVWKPYSSDASRSDPWMANQLTLQCSVDTRLWTAEGTEQVRQEKATSI…
>Type_V_Cas12k.sr.set_13_80
MAHVTIQCRLIASRDTRQFLWQLMAQKNTPLINEILLRIKQHPDFPHWRTKKRLPKDFLARQIAELKNNYPFEEQPSRFYASVNKVIDYIYKSWFEVQKALDWKLQGNLRWVEMLLPDTELIKHFDNSLESLQQQATLILDSIDSTVSHDRISTILFEKCGKTKKPEIKSAIIYLLKNGCTIPKKPETTEKYQDLKRKVEIKITKLHRQIESRIPLGRDLEDKKWLDTLITASTTAPIDQTEANTWFSILKQNQSSIPYPILYETNEDLKWSLNEKNRLSIRFSGLGEHSFQLCCDHRQLPYFQRFYEDQELKKASKDQLSSALFTLRSAMILWKEDEGKGELWDRHKLYLHCTFETRCLTAEGTSTIVEEKQKEVTKIIDLMKAKEELSDSQQAFIRR…
>Type_V_Cas12k.sr.set_13_29
MLLYKYVLLNIIVDAMSLITIQCRLVASADTRQFLWMLMSQKNTPLINEIFMRIAEHPDFSVWKEKGKLPKNFLAQQIAELKEDKRFQGQPSRFYASVHKMIDYVYESWFTIQDKNKFRLQGHTRWLEMLKPDTEILQCFDGSWEKLQNQAKKILDEIDSTLSHTRIVDKLFKEYEATNDPRIQGAIVYLIKNGASIPDNKVETEKKYKKLKRKVEIQVHKLKKQIEISAPTGRDLNQQKWLDTLILASLASTTMPLNQAQCDRWFSALKKNSPSIPYPVIYETNEDLKWSLSDQNRLHVRFNGLSDHTFKIYCDSRQLPYFQRFYEDQELKKANKNQFSSALFTLRSAMIIWKEDDGKGELWDKHKLYLHCTLDTDYWTVEGTQVVAQRKQKEVLNII…
>Type_V_Cas12k.sr.set_13_69
MSIITIQCRLTASVATRQHLWNLMAHSNTPLVSELMRIIPLQPDFENWRQASKIPAKAIRDLCASFRKDERFAGQPGRFYSSASTMVAYTYDAWFALQASRLRRLYGMRRWLEILQSDTEMLKLCGVSWESFQERARAILQTATDQIQAKQPTPQPARRGNKKQRKQSDKIVSRRRLVDRLFQLYNESPETLDRCAIVRLLKNGCTVPEQAEQPERYQRMLLAKQTGVSRIERELASRLPKGRDLTDENFLNALELLTYQIPTSTEEFAQWKSQLLREPNPLPYPVLYSGNLNLTWFVEEVPRGKSQKPKQQICVKLNGLAKHVLKVQCDARQHHYFQRFVQDWDIYNRGKGPISGSLLLLRTASILWKPVQQSRHRATGEPWSDHSLYLHCQIDTKLL…
>Type_V_Cas12k.sr.set_13_99
MAHLNTPLVTELMQVIQHHNDFVNWQQRRELPMQVVRNLCTSLRLDERFSGQPGRFYSSAAMMVAYTYDAWFALQSSRQQGLDGLKRWIDILKSDADMLELCGLDWKSFQASAKEILQSVTDQLQSDQPKPSPSHKGSQQRREQSDRTVSKRQLVNQLFQLHDESPSLLTRCVAVYLLKNGCAVLEKPEKPERYQRMLLGKKKAAKRLEEQLASRLPKGRDLTDETFLKALELLTYQIPNSAEELARWKAQLLRKPNPLPFPILYGSNNDLTWFVKEKPRGKAKPPKQQICVKFNGLGKHVFRVQCDRRQHHYFQRFVQDWEVYKCGKGPISGSLLLLRTASLLWKPANQSSHQPTGNPWQDNYLYLHCQIDTQLLTREGIEQKRQKKLNSTQNPDLSP…
>Type_V_Cas12k.sr.set_13_94
MAIKTLRLLLCFDENTRKQLWDLSVRHTLLINQLLVELPKQSKFESWRKKGSIPRKEIQLQLTHLKNKKFVHLKEEGVFEDIPARMLTSAVLSVQYMFASIFARQRKLHFQCEGKKTWLAIQEYDLDLAQSTDFTPEQIRDRAKQFLEEVEQRRQELREENQAEQDLPSVMSLLFQLFKETETPLEQRAIAYLLRNDCKVKVKKKKKKEGGEVEEAEVEDRDAILLRLSKKRIQIQRFEEQMAVELPIGRDPLGYRTDQLIQSAALFYPEGEFEAWQKEFAVRLANLSSDLETLPYPVLFGSNTDLYWSFETNTQPEEPKTSLCEIVNPNGTPSSRRKPKRRRYKKRKKLNTARICVRFKGFSGIQGKTYCDRRDLATLRQWVTDLEENKRRSKEDKFS…
>Type_V_Cas12k.sr.set_13_103
MNELEEGAGFNETVLCKLGADEKVRQDFWQWSIKHTLLVNELLIQVSQHKDFEQWKNSGTITKKAVVELGKPFKDPEREQFIELPYRFHTSATLLVFYIYQSWLKLHQKHSYKLQGKKKWLAVLDNDLEVAKHTDFSPQMIQTQASEILSQASAQHEKSQQKRKKKSSKKSGETSKSHLAIMTILFDRHEQSQDLLERRAIAHLLKNGCQVNDAEEDLEALKLRLEKKRIQIARLEKQLERRLPDGRDPTGERFASNLAQAIAFADHLTFVPAKFWINWYQVLQRNPNDESDLVIPFLGYVYHQQAGDAGFDAWEQGDSERAALVSTLYETLPYPILFGSAGDVYWSLKQVDPNPGTTRQKQQSHRTPKRRRKPKHKQKVQERLCVRFKGEELKNHHFG…
>Type_V_Cas12k.sr.set_13_104
MRTITFRLCASEETRKIFWYLCQEHTLLVNALSHKVQQSKEFQTWQEKGWLPNKKLKLLNKEVLEEKTAFQVQVLDQTKLPDLPSRFIASAIRANQQTWGSWIAQQRRRYMSLTGKQDWLQLQECDLDLSQTTDFTFAQICTEVREVLASVTAQIAAEEQKKQNQKKRSRQTTKAKRTVKKQKKVSESRRITEALFKLLKKKQNALTMRAIAYLLRNNATVQEDEENPQEIALKLDQKRIEIERLKTQLQSQFPKPRDPTGAIADRYINEALEKPSFATSWKILVLFCLLITNQELPGLSLQFHSHLLQQLQHPDLSREAQQAEFKSWEEGCLERMTKLATVLKSLPLPISFDSSDDLYWSVEPKQQKAVEPKETTPAPTDGQPRRSPKRKRKNRRKIQ…
>Type_V_Cas12k.sr.set_13_82
MVASKPKPLGNKKKPDELKKRQQPKESWKTVCCCLCADESTRKFLWEAMERYTLLVNLLSKQVGHAPEFEQWKRQGWISEKAVVALCNALKQEEQFKGLPSRFYMSAQSMVKDTFEGWVKSQQRLSRKISGKKRWLKSVEEDIDLAKTTDFSPEVIQNRAKEILSELHHQETPAPQSSEISDDSPDESQQEDEDSNSQRSILSLLFDRYKVTEDYLSRRAVVHLLKNGCEVNEEIEDPEKLQQRLATKREEIQRLEAQLASRLPKGRDPTGEKANNFLKEAIQFPKHRNCYPELFLFDIFYHYALLPMPSVQYAVYLLQAILIESNVVESEFSAWQEAMTERLSNAAKIPNSLLYPLIFGSTDDLYWSFESKEKNQHDSELGKPCEGTKSRKRPSKRKR…
>Type_V_Cas12k.sr.set_13_100
MVKYTLLVNRLLEQVGQLSEFKQWQEKGSISKEPVKQLCDALKKHHAEFQGLPHRFYISAKLMVTYTFESWLALQQRRRRKIDGKRRWLNRVEDDIELAKVTDFSPEMIQNRARKILAEIHPSNPVEPEPETSSDNEINEGENCQEEEEMNQPKSLLSCLFDLYDSTEDALTLRAIVHLLKNNGEVNEEDEDPKKLELRLAAKREEIQRLEKQLQGRLPKGRDPTGETTTRFLEEAIKLPEHPTAYPPRFLLNAFYCYALLPMPYIQYGVYLLNAILDEARIVESDFITWRDTIAEHLVNAAKRPNSLPYPLIFGSTSDLVWESESKRKGPNAPDTEGALEQSGAKSSRKRPSKRKRTRLKTQSDERITVRFHGMSQYRFKIYCDRRQLPIFRQFLTDY…
>Type_V_Cas12k.sr.set_13_97
MDQVIPGYMKTILCCLCVKVETRRFLWNAMVTYTALVNELLELVSQHPKFEVWRQQGKITRDEVKSILRPLKQNSVYAALPGRFFTSAELMVTYAFKSWLALQKHRHHQMVGKLRWLQVIEADLQAMPTSDLSLEVVQARAQQVLEHAEQSTDTQQGRSSFLSRKGKRRGNPLMGFLLDAYEAASDELERRAICYLLRNDLKVVEEDENPEVIQFRIDRKRIEVERLQDQLQSRLPKGRDPTDERYLEALGAAIALPDVDLSPIDEEDWSQWKAQKQLPLLNPLPYPILWGSSSDLRWSIIANSEADGQPSKRRKSSKRPKEKIQVQFNGLGKHTMSIQCDRRQLPVFKQFAEDYITHESTAEEDKFGMSLFALRSACLVWKKDPQAAVKRRKHKQKAK…
>Type_V_Cas12k.sr.set_13_70
MPIITVECLLAASEETRQYVWSLMVQHAVLVRELLERAAQHPDFERWQSAGNLPAKAVERLAKESSNEEPPLLLEPRFSQLPDRFYKSAISTVQTTYKSWLALQHGRQQQRNRKQLWLDIVEDDLLTEYDESQLDSIIKKAHEILSQLLSEMKKEANETSEDKKVRRKKATKKKDKAQTDSEEMQEERKFISIYKLNKLYNSSTDAVTRRAIAHLVRNHSQVNEEEDPDKIPLEIEKTRIEIERLDQQLKSQLPKGRDPFGTQYQKNLEFATELPSKLSTSEEDVSEFIKWNAEEGQRRIAVMRLPKSLPYPISFGSNTDLRWFQETQERKTLKGKKTNKPRNQIIVRFQGLKNHSFKILCDRRQLPHFQQFVTDWKTYQELDRKGKADSEKCSASLFL…
>Type_V_Cas12k.sr.set_13_98
MQMRTIKTDSIVRITQRRKRKGVTEDLPSFDEAAWCRLCEFSYKHTLLVDTIVSQIKQHHKLINWIRSSQELQRQDDTTQETEAKQGQNGLPEGLVKALCDALASTPQFSKMSGRFYTSAIDRVEELFKGWFAAHQKLIHKIRGKRRWLAVVESDAALAETSNFSQQEIEIRAAQILAELEAHNGTNAGSNDHVDFNTLFQKFDETEETLARRAIIHLLKNGGKTHAEVKKPRKRKRKGKSISTQPLTLTERLEAQRVGIERLEKQLLGQLPRARNLFPEQAFEHHLEAVIAMPNSDATELERYYFLYFSLLLYLADANEYLQLERHLLTTLVLQWSKLGDLHYYRVLIYAFMLHAASAQQYLQLGSYLLQTIKLEAERVEAAFFAWHESITPKLHDFL…
>Type_V_Cas13d.sr.P.5LISJV
MYNIDKLWLTHILFVSLTAGKKNETILEQEINKDSNKKNILVNPTKFDANIKEVRMVSIKPEKYNETVVNNPYYVKDGQVVGQDYLGIKDKLEDTFFGKTYDDNIHIQIAYKLLDIRKIMGMSVGSAVFSLNNLQQRPVGENPNDIVGQIKTDTSFDEIPDNYAKADKDFIDILLDYTRYFDNVFEKQSISVDDKTKDILNNLKECETVSVKTVGTIDRINKNDPNNNNYTIFKIGGLKIKLKGILSNVDVGTKLNIEGQIRRNNDYRDKKGKLCRSYSLLTGAKYSISHEVYNPDTYTFNYDILRLVSYLRQAVVHNNNDDYIDWLYSIDNKKETKDILNAANKVFESQLEAFNKDFNANAQKNVYMIASVLNDSPKTMFKEEIKDIYEKYYNFVLFK…
>Type_V_Cas13d.sr.P.51WKR8
MSQSTKTKAKRMGVKSVLAHGKDEKGHIKLAITAFGKGNKAELAIQTDEKGSNLAKTYKERNITANKIVSEGIQTSGTIAGEGHATFLNNPAEHVGTDYLKLKETLEMEFFGKSFPGDSVRIQIIHQILDIQKLLGIYITDIIYCINNLRDETHLDHESDIVGLSMSNTNVNLALNQMRPYFGFFGEAFRPVGDDKVKEITLSDEVRKNIEKIIALEEQKRNPSTPRFKQENINLEIENAMGKFKSKDAFETAKKKYNRIVADETNAKTLRILGAMRQITAHFKDQATLFMSDVELPKILKKEFSKADWQTVEDYYAKLVDRINEGFCKNAATNVHFLTELLPEESKKQLTEDYFRFAILKEGKNLGVNMKRLREVMFALFVPELTAPETKKRYDSYRA…
>Type_V_Cas13d.sr.P.3BZD8T
MEETKVTKETTIEKQSTKRHKQKSKKTATKMSGLKSALVINNHEMLLTSFGKGNNAIAEKRYILDGDIETINNKNKKFDANNDSKVVVIKGISNPNGQLTNPLFDQSPTAIQPNRTSGNDMIGIRRMLERKYFVHNEENKEFQDNIRIQIAYCILDIEKILMPHINNICFEINNMLRLEGYQEDSFMGSFNLYKPYDAFIATTDDKESSRRDNFAKLMTSKQVRYLGNALYSDSLSNLTKDEILDGKRSKELKKYYQELCLLGMVRQSMIHSNQFNSSIYTLDSSYDSTMNTAELLGKGDDSSLVALATDARVEARAILDEIYKKGVDSINNSFLSNSINDLENLFKIYKCDSSEKKTELIKQYYDFCIRKPQMNMGFSITTIREGMFTRCSEANTLLL…
>Type_V_Cas13d.sr.P.2R5Q3E
MEREVKKPPKKSLAKAAGLKSTFVISPQEKELAMTAFGRGNDALLQKRIVDGVVRDVAGEKQQFQVQRQDESRFRLQNSRLADRTVTADDPLHRAETPRRQPLGAGMDQLRRKAILEQKYFGRTFDDNIHIQLIYNILDIHKMLAVPANHIVHTLNLLGGYGETDFVGMLPAGLPYDKLRVVKKKNGDTVDIKADIAAYAKRPQLAYLGAAFYDVTPGKSKRDAARGRVKREQDVYTILSLMSLLRQFCAHDSVRIWGQNTPAALYGLQALPQDMKDLLDDGWRRALGGVNDHFLDTNKVNLLTLFEYYGAETKQERVALTQDFYRFVVLKEQKNMGFSLRRLREELLKLPDAAYLTGQEYDSVRQKLYMLLDFLLCRLYAQERADRCEELVSALRCAL…
>Type_V_Cas13d.sr.P.2JVJHO
MSKKQRPKDIRKRQEEEKREKYKKQEELRKKQEELRKEQEQRREDQKELEKIKKEVGEEGEKKKSRAKALGLKSTFILDRDEQKVLMTSFGQGNKAVRDKYIIGDKVSDINDDRKNKKAALLVEVCGKSFNISKKENDDCDPVKVNNPVVSRNKKDDDLIHCRKKLEELYFGEQFKDNIHIQLIYNILDIEKILAVQVNNIVFALNNLLSWSGEEKFDLIGYLGVNDTYEKFRDAKGKRKGLYEKFSTLIEKKRMRYFGSTFYPLNEKGEEITSNDKKEWEQFEKKCYHLLAVLGMMRQATAHGDSKRRAEIYKLGKEFDKSEARGCRQEARKELDDLYRKKIHEMNQSFLKNSKRDILMLFRIYDAESKEAKRKLAQEYYEFIMLKSYKNTGFSIKHL…
>Type_V_Cas13d.sr.P.3691S2
MGVEKNKVFESVIMNFDQERKYGFIEYKETNNLFFHMENVKNPKEIVKGAKVRFEIYENPKPKKQNQRFSAINVEVITDETHKEAKIQKNEFKTFDQFTKELQETQKVNGETKKEHITKNKHTNVKAAGVKSVFAVDDGNVLITSFGRGNAADIETLKSDDDKTINLTETENQKKYVVTNKRSNVKGLADNPTKVESIIPGETQIGFKSILEKHFFGRTFNDNIHIQIIHNILDIKKILAVHTNNIVYALDNIHERGRENSAEKPIDMIGAGGISTSKEYEQYCSEKSDYEDNFLKQLINNERIAYFGNAFFKDEGNKKVMRTEKEIYYILGMLNEVRNVSTHFTEEDNRDWAKANLYNLSNRLKVGSKEVLNQLYKEKIDKIDANGFVNKGCKRDFSI…
>Type_V_Cas13d.sr.P.40HH1Q
MKERIDMIEKKKSYAKGMGLKSTLVSDSKVYMTSFGNGNDARLEKVVENNAISCLVDKKEAFVAEITDKNAGYKIINKKFGHPKGYDVVANNPLYTGPVQQDMLGLKETLEKRYFGSSVSGNDNICIQVIHNILDIEKILAEYITNAAYAVNNIAGLDKDIIGFGKFSTVYTFDEFAEPDRHKERFIKDGKLDTKLINQLKNQYDEFDAFLDDTRFGYFGKAFFCKEGDKYLNKQDNERYHILALLSGLRNWVVHNNEVESKIDRKWLYNLDKNLDKEYITTLDYMYSDIADELTKSFSKNSAANVNYIAEILNIDSKTFAEQYFRFSIMKEQKNLGFTLTKLRECMLDREELSDIRDNHKVFDSIRSKLYTMMDFVIYRYYIEEAKKIENENKTLSDD…
>Type_V_Cas13d.sr.P.46SRKT
MSTKKRFRYSVAAKAAGLKSSLAVDTDRTVMTSFGHGNAAILEKEIVDGEISVLNIENPAFDAVINDKKYALTGHHAGVHALVDQPQNRSDAVHIRGALEKKYFGDTFADNIHVQIAYNILDITKILTVYANNVVYALNNLVHADDDTQADELDSLGNFSAGTSYAKSKSKSKSKQQDFVELFIKKKEIHGYFGDTFAFLDKRIADADKEKQVYAMLACLGSLRQACSHYRIRYSVNGKNVDADADTWLFSSAQLDQTDPLFSEMLNRIYSHKIKTVNQNFFENNRKANFPILKKMYPETTLKVLMNEYYDFSIRKGYKNFGFSIKSLREALLSPQYESLIGVQIKDNKEYDTVRSKLYQLFDFALTRYFNQHPDMVDAFVVELRSLAKDEDAKNAVYE…
>Type_V_Cas13d.sr.SEK98109.1
MAKKSKGMSLREKRELEKQKRIQKAAVNSVNDTPEKTEEANVVSVNVRTSAENKHSKKSAAKALGLKSGLVIGDELYLTSFGRGNEAKLEKKISGDTVEKLGIGAFEVAERDESTLTLESGRIKDKTARPKDPRHITVDTQGKFKEDMLGIRSVLEKKIFGKTFDDNIHVQLAYNILDVEKIMAQYVSDIVYMLHNTDKTERNDNLMGYMSIRNTYKTFCDTSNLPDDTKQKVENQKREFDKIIKSGRLGYFGEAFMVNSGNSTKLRPEKEIYHIFALMASLRQSYFHGYVKDTDYQGTTWAYTLEDKLKGPSHEFRETIDKIFDEGFSKISKDFGKMNKVNLQILEQMIGELYGSIERQNLTCDYYDFIQLKKHKYLGFSIKRLRETMLETTPAECYK…
>Type_V_Cas13d.sr.EDR99618.1
MGKKIHARDLREQRKTDRTEKFADQNKKREAERAVPKKDAAVSVKSVSSVSSKKDNVTKSMAKAAGVKSVFAVGNTVYMTSFGRGNDAVLEQKIVDTSHEPLNIDDPAYQLNVVTMNGYSVTGHRGETVSAVTDNPLRRFNGRKKDEPEQSVPTDMLCLKPTLEKKFFGKEFDDNIHIQLIYNILDIEKILAVYSTNAIYALNNMSADENIENSDFFMKRTTDETFDDFEKKKESTNSREKADFDAFEKFIGNYRLAYFADAFYVNKKNPKGKAKNVLREDKELYSVLTLIGKLRHWCVHSEEGRAEFWLYKLDELKDDFKNVLDVVYNRPVEEINNRFIENNKVNIQILGSVYKNTDIAELVRSYYEFLITKKYKNMGFSIKKLRESMLEGKGYADKE…
>Type_V_Cas13d.sr.P.3EZCGS
MGKKIHARDLREQRKNDRTTKFAEQNKKREAQMAVQKKDAAVSAKSVSSVSSKKGNVTKSMAKAAGVKSVFAVGKNTVYMTSFGRGNDAVLEQKIVDTSHEPLNIDDPAYQLNVVTMNGYSVTGHRGETVSAITDNPLRRFNGGKKDKPEQSVPADMLCLKPTLEKKFFGKEFDDNIHIQLIYNILDIEKILAVYSTNAVYALNNTIADENNENWDLFANFSTDNTYGELINAATYKESTDDVSTDDEKRREAEKKKREAKIAEKILADYEKFRKNNRLAYFADAFYIEKNKSKSKSQNKAEGIKRGKKEIYSILALIAKLRHWCVHSEDGRAEFWLYKLDELEDDFKNVLDVVYNRPVEEINDDFVERNKVNIQILHSKCENSDIAELTRSYYEFLIT…
>Type_V_Cas13d.sr.P.1NSVWF
MKKQKSKKTVSKTSGLKEALSVQGTVIMTSFGKGNMANLSYKIPSSQKPQNLNSSAGLKNVEVSGKKIKFQGRHPKIATTDNPLFKPQPGMDLLCLKDKLEMHYFGKTFDDNIHIQLIYQILDIEKILAVHVNNIVFTLDNVLHPQKEELTEDFIGAGGWRINLDYQTLRGQTNKYDRFKNYIKRKELLYFGEAFYHENERRYEEDIFAILTLLSALRQFCFHSDLSSDESDHVNSFWLYQLEDQLSDEFKETLSILWEEVTERIDSEFLKTNTVNLHILCHVFPKESKETIVRAYYEFLIKKSFKNMGFSIKKLREIMLEQSDLKSFKEDKYNSVRAKLYKLFDFIITYYYDHHAFEKEALVSSLRSSLTEENKEEIYIKTARTLASALGADFKKAAA…
>Type_V_Cas13d.sr.P.4TD9CP
MAKKKKAKQRREEQEAARMNKIQSAVKAKAETAPAVSSAFVEKRKDKQSKKTFAKASGLKSTLAVDNSAVMTVFGRGNEAKLDHRINADLQSESLHPQAALKNVHAPNKQKIHFIGRMQDMNLTADHPLHSHDGERAVGADLLCAKDKLEQLYFGRTFNDNIHIQLIYQILDIQKILALHANNIIFALDNLLHKKNDELSDDFVGMGRMRATIGYDAFRNSTNQKVQETYREFQEFVRRKELLYFGSAFYNGDTRRDEKVIYHILSLAASVRQFCFHNDYTSDDGKGFIKADWMYRLEEALPAEYKDTLDALYLEGVEGLDQSFLKNNTVNIQILCSIFNHDDPNKIAEEYYGFLMTKEYKNMGFSIKKLRECMLELPELSGYKEDQYNSVRSKLYKLF…
>Type_V_Cas13d.sr.P.2MCMAY
MAKKNKMKPRELREAQKKARQLKAAEINNNAAPAIAAMPAAQVIAPAAEKKKSSVKAAGMKSILVSENKMYITSFGKGNSAVLEYEVDKVDNNNYNKTQLSSKDNSNIELGDVNEVNITFSSKHGFESGVEINTSNPTHRSGESSPVRWDMLGLKSELEKRFFGKTFDDNIHIQLIYNILDIEKILAVYVTNIVYALNNMLGIKGSESYDDFMGYLSARNTYEVFTHPDKSNLSDKVKGNIKKSFSTFNDLLKTKRLGYFGLEEPKTKDTRVSEAYKKRVYHMLAIVGQIRQCVFHDLSEHSEYDLYSFIDNSKKVYRECRETLNYLVDERFDSINKGFIQGNKVNISLLIDMMKDDYEADDIIHLYYDFIVLKSQKNLGFSIKKLREKMLDEYGFRFK…
>Type_V_Cas13d.sr.WP_009985792.1
MKKKMSLREKREAEKQAKKAAYSAASKNTDSKPAEKKAETPKPAEIISDNSRNKTAVKAAGLKSTIISGDKLYMTSFGKGNAAVIEQKIDINDYSFSAMKDTPSLEVDKAESKEISFSSHHPFVKNDKLTTYNPLYGGKDNPEKPVGRDMLGLKDKLEERYFGCTFNDNLHIQIIYNILDIEKILAVHSANITTALDHMVDEDDEKYLNSDYIGYMNTINTYDVFMDPSKNSSLSPKDRKNIDNSRAKFEKLLSTKRLGYFGFDYDANGKDKKKNEEIKKRLYHLTAFAGQLRQWSFHSAGNYPRTWLYKLDSLDKEYLDTLDHYFDKRFNDINDDFVTKNATNLYILKEVFPEANFKDIADLYYDFIVIKSHKNMGFSIKKLREKMLECDGADRIKEQ…
>Type_V_Cas13d.sr.P.1NSUTR
MKKKIKARDLREAKKQEKLAAFSAKANTVYENEDKNVEAFPEALNLRSIKKSMNKAAGLKSTLIDGKSLYLTAFGKGNNAVVEHMIATDDSYSLKTLENEPSLKVKAADELKVTFMSRRPFVQESELSAVNPLHSGKDKPNKSAGQDMLGLKSELEKRYFGKIFDDNLHIQIIHNILDIEKIIAVYATNITAAIDHMVDDDNEQYLQGDFIGYMNTLNTYEVFMEPSKNPRLDSNARKNIENSREKFEYLLDTQRLGYLSLEYDKRSKDKRKSEEIKKRLYHLVAFAGQLRQWSFHSVEGLPRTWIYQLDNPKLAQEYRDTLDYFFNERFDAINKDFIETNNINLHILKEVFPAEDFQKLAALYYDFIVKKTFKNIGFSIKNLREQMLECDEAEKIRSK…
>Type_V_Cas14a.sr.Cas14a.4
MERQKVPQIRKIVRVVPLRILRPKYSDVIENALKKFKEKGDDTNTNDFWRAIRDRDTEFFRKELNFSEDEINQLERDTLFRVGLDNRVLFSYFDFLQEKLMKDYNKIISKLFINRQSKSSFENDLTDEEVEELIEKDVTPFYGAYIGKGIKSVIKSNLGGKFIKSVKIDRETKKVTKLTAINIGLMGLPVAKSDTFPIKIIKTNPDYITFQKSTKENLQKIEDYETGIEYGDLLVQITIPWFKNENKDFSLIKTKEAIEYYKLNGVGKKDLLNINLVLTTYHIRKKKSWQIDGSSQSLVREMANGELEEKWKSFFDTFIKKYGDEGKSALVKRRVNKKSRAKGEKGRELNLDERIKRLYDSIKAKSFPSEINLIPENYKWKLHFSIEIPPMVNDIDSNL…
>Type_V_Cas14a.sr.Cas14a.6
MKSDTKDKKIIIHQTKTLSLRIVKPQSIPMEEFTDLVRYHQMIIFPVYNNGAIDLYKKLFKAKIQKGNEARAIKYFMNKIVYAPIANTVKNSYIALGYSTKMQSSFSGKRLWDLRFGEATPPTIKADFPLPFYNQSGFKVSSENGEFIIGIPFGQYTKKTVSDIEKKTSFAWDKFTLEDTTKKTLIELLLSTKTRKMNEGWKNNEGTEAEIKRVMDGTYQVTSLEILQRDDSWFVNFNIAYDSLKKQPDRDKIAGIHMGITRPLTAVIYNNKYRALSIYPNTVMHLTQKQLARIKEQRTNSKYATGGHGRNAKVTGTDTLSEAYRQRRKKIIEDWIASIVKFAINNEIGTIYLEDISNTNSFFAAREQKLIYLEDISNTNSFLSTYKYPISAISDTLQH…
>Type_V_Cas14a.sr.Cas14a.5
MVPTELITKTLQLRVIRPLYFEEIEKELAELKEQKEKEFEETNSLLLESKKIDAKSLKKLKRKARSSAAVEFWKIAKEKYPDILTKPEMEFIFSEMQKMMARFYNKSMTNIFIEMNNDEKVNPLSLISKASTEANQVIKCSSISSGLNRKIAGSINKTKFKQVRDGLISLPTARTETFPISFYKSTANKDEIPISKINLPSEEEADLTITLPFPFFEIKKEKKGQKAYSYFNIIEKSGRSNNKIDLLLSTHRRQRRKGWKEEGGTSAEIRRLMEGEFDKEWEIYLGEAEKSEKAKNDLIKNMTRGKLSKDIKEQLEDIQVKYFSDNNVESWNDLSKEQKQELSKLRKKKVEELKDWKHVKEILKTRAKIGWVELKRGKRQRDRNKWFVNITITRPPFIN…
>Type_V_Cas14a.sr.Cas14a.3
MAKNTITKTLKLRIVRPYNSAEVEKIVADEKNNREKIALEKNKDKVKEACSKHLKVAAYCTTQVERNACLFCKARKLDDKFYQKLRGQFPDAVFWQEISEIFRQLQKQAAEIYNQSLIELYYEIFIKGKGIANASSVEHYLSDVCYTRAAELFKNAAIASGLRSKIKSNFRLKELKNMKSGLPTTKSDNFPIPLVKQKGGQYTGFEISNHNSDFIIKIPFGRWQVKKEIDKYRPWEKFDFEQVQKSPKPISLLLSTQRRKRNKGWSKDEGTEAEIKKVMNGDYQTSYIEVKRGSKIGEKSAWMLNLSIDVPKIDKGVDPSIIGGIDVGVKSPLVCAINNAFSRYSISDNDLFHFNKKMFARRRILLKKNRHKRAGHGAKNKLKPITILTEKSERFRKKL…
>Type_V_Cas14a.sr.Cas14a.2
MEEAKTVSKTLSLRILRPLYSAEIEKEIKEEKERRKQGGKSGELDSGFYKKLEKKHTQMFGWDKLNLMLSQLQRQIARVFNQSISELYIETVIQGKKSNKHYTSKIVYNRAYSVFYNAYLALGITSKVEANFRSTELLMQKSSLPTAKSDNFPILLHKQKGVEGEEGGFKISADGNDLIFEIPIPFYEYDSANKKEPFKWIKKGGQKPTIKLILSTFRRQRNKGWAKDEGTDAEIRKVIEGKYQVSHIEINRGKKLGDHQKWFVNFTIEQPIYERKLDKNIIGGIDVGIKSPLVCAVNNSFARYSVDSNDVLKFSKQAFAFRRRLLSKNSLKRSGHGSKNKLDPITRMTEKNDRFRKKIIERWAKEVTNFFIKNQVGTVQIEDLSTMKDRQDNFFNQYL…
>Type_V_Cas14b.sr.Cas14b.14
LDLITEPIQPHKSSSLRSKEFLEYQISDFLNFSLHSLFFGLASNEGPLVDFKIYDKIVIPKPEERFPKKESEEGKKLDSFDKRVEEYYSDKLEKKIERKLNTEEKNVIDREKTRIWGEVNKLEEIRSIIDEINEIKKQKHISEKSKLLGEKWKKVNNIQETLLSQEYVSLISNLSDELTNKKKELLAKKYSKFDDKIKKIKEDYGLEFDENTIKKEGEKAFLNPDKFSKYQFSSSYLKLIGEIARSLITYKGFLDLNKYPIIFRKPINKVKKIHNLEPDEWKYYIQFGYEQINNPKLETENILGIDRGLTHILAYSVFEPRSSKFILNKLEPNPIEGWKWKLRKLRRSIQNLERRWRAQDNVKLPENQMKKNLRSIEDKVENLYHNLSRKIVDLAKEKN…
>Type_V_Cas14b.sr.Cas14b.15
MSDESLVSSEDKLAIKIKIVPNAEQAKMLDEMFKKWSSICNRISRGKEDIETLRPDEGKELQFNSTQLNSATMDVSDLKKAMARQGERLEAEVSKLRGRYETIDASLRDPSRRHTNPQKPSSFYPSDWDISGRLTPRFHTARHYSTELRKLKAKEDKMLKTINKIKNGKIVFKPKRITLWPSSVNMAFKGSRLLLKPFANGFEMELPIVISPQKTADGKSQKASAEYMRNALLGLAGYSINQLLFGMNRSQKMLANAKKPEKVEKFLEQMKNKDANFDKKIKALEGKWLLDRKLKESEKSSIAVVRTKFFKSGKVELNEDYLKLLKHMANEILERDGFVNLNKYPILSRKPMKRYKQKNIDNLKPNMWKYYIQFGYEPIFERKASGKPKNIMGIDRGLT…
>Type_V_Cas14b.sr.Cas14b.13
MVTRAIKLKLDPTKNQYKLLNEMFWKWASLANRFSQKGASKETLAPKDGTQKIQFNATQLNQIKKDVDDLRGAMEKQGKQKERLLIQIQERLLTISEILRDDSKKEKDPHRPQNFRPFGWRRFHTSAYWSSEASKLTRQVDRVRRTIERIKAGKINFKPKRIGLWSSTYKINFLKKKINISPLKSKSFELDLITEPQQKIIGKEGGKSVANSKKYLDDSIKSLLIFAIKSRLFGLNNKDKPLFENIITPNLVRYHKKGQEQENFKKEVIKKFENKLKKEISQKQKEIIFSQIERQYENRDATFSEDYLRAISEFSEIFNQRKKERAKELLNSFNEKIRQLKKEVNGNISEEDLKILEVEAEKAYNYENGFIEWEYSEQFLGVLEKIARAVLISDNYFDL…
>Type_V_Cas14b.sr.Cas14b.16
MLALKLKIMPTEKQAEILDAMFWKWASICSRIAKMKKKVSVKENKKELSKKIPSNSDIWFSKTQLCQAEVDVGDHKKALKNFEKRQESLLDELKYKVKAINEVINDESKREIDPNNPSKFRIKDSTKKGNLNSPKFFTLKKWQKILQENEKRIKKKESTIEKLKRGNIFFNPTKISLHEEEYSINFGSSKLLLNCFYKYNKKSGINSDQLENKFNEFQNGLNIICSPLQPIRGSSKRSFEFIRNSIINFLMYSLYAKLFGIPRSVKALMKSNKDENKLKLEEKLKKKKSSFNKTVKEFEKMIGRKLSDNESKILNDESKKFFEIIKSNNKYIPSEEYLKLLKDISEEIYNSNIDFKPYKYSILIRKPLSKFKSKKLYNLKPTDYKYYLQLSYEPFSKQL…
>Type_V_Cas14b.sr.Cas14b.10
MISLKLKLLPDEEQKKLLDEMFWKWASICTRVGFGRADKEDLKPPKDAEGVWFSLTQLNQANTDINDLREAMKHQKHRLEYEKNRLEAQRDDTQDALKNPDRREISTKRKDLFRPKASVEKGFLKLKYHQERYWVRRLKEINKLIERKTKTLIKIEKGRIKFKATRITLHQGSFKIRFGDKPAFLIKALSGKNQIDAPFVVVPEQPICGSVVNSKKYLDEITTNFLAYSVNAMLFGLSRSEEMLLKAKRPEKIKKKEEKLAKKQSAFENKKKELQKLLGRELTQQEEAIIEETRNQFFQDFEVKITKQYSELLSKIANELKQKNDFLKVNKYPILLRKPLKKAKSKKINNLSPSEWKYYLQFGVKPLLKQKSRRKSRNVLGIDRGLKHLLAVTVLEPDK…
>Type_V_Cas14b.sr.Cas14b.11
METLSLKLKLNPSKEQLLVLDKMFWKWASICTRLGLKKAEMSDLEPPKDAEGVWFSKTQLNQANTDVNDLRKAMQHQGKRIEYELDKVENRRNEIQEMLEKPDRRDISPNRKDLFRPKAAVEKGYLKLKYHKLGYWSKELKTANKLIERKRKTLAKIDAGKMKFKPTRISLHTNSFRIKFGEEPKIALSTTSKHEKIELPLITSLQRPLKTSCAKKSKTYLDAAILNFLAYSTNAALFGLSRSEEMLLKAKKPEKIEKRDRKLATKRESFDKKLKTLEKLLERKLSEKEKSVFKRKQTEFFDKFCITLDETYVEALHRIAEELVSKNKYLEIKKYPVLLRKPESRLRSKKLKNLKPEDWTYYIQFGFQPLLDTPKPIKTKTVLGIDRGVRHLLAVSIFD…
>Type_V_Cas14b.sr.Cas14b.4
MSKTTISVKLKIIDLSSEKKEFLDNYFNEYAKATTFCQLRIRRLLRNTHWLGKKEKSSKKWIFESGICDLCGENKELVNEDRNSGEPAKICKRCYNGRYGNQMIRKLFVSTKKREVQENMDIRRVAKLNNTHYHRIPEEAFDMIKAADTAEKRRKKNVEYDKKRQMEFIEMFNDEKKRAARPKKPNERETRYVHISKLESPSKGYTLNGIKRKIDGMGKKIERAEKGLSRKKIFGYQGNRIKLDSNWVRFDLAESEITIPSLFKEMKLRITGPTNVHSKSGQIYFAEWFERINKQPNNYCYLIRKTSSNGKYEYYLQYTYEAEVEANKEYAGCLGVDIGCSKLAAAVYYDSKNKKAQKPIEIFTNPIKKIKMRREKLIKLLSRVKVRHRRRKLMQLSKT…
>Type_V_Cas14b.sr.Cas14b.7
MDEEPDSAEPNLAPISVKLKLVKLDGEKLAALNDYFNEYAKAVNFCELKMQKIRKNLVNIRGTYLKEKKAWINQTGECCICKKIDELRCEDKNPDINGKICKKCYNGRYGNQMIRKLFVSTNKRAVPKSLDIRKVARLHNTHYHRIPPEAADIIKAIETAERKRRNRILFDERRYNELKDALENEEKRVARPKKPKEREVRYVPISKKDTPSKGYTMNALVRKVSGMAKKIERAKRNLNKRKKIEYLGRRILLDKNWVRFDFDKSEISIPTMKEFFGEMRFEITGPSNVMSPNGREYFTKWFDRIKAQPDNYCYLLRKESEDETDFYLQYTWRPDAHPKKDYTGCLGIDIGGSKLASAVYFDADKNRAKQPIQIFSNPIGKWKTKRQKVIKVLSKAAVR…
>Type_V_Cas14b.sr.Cas14b.5
MARAKNQPYQKLTTTTGIKFKLDLSEEEGKRFDEYFSEYAKAVNFCAKVIYQLRKNLKFAGKKELAAKEWKFEISNCDFCNKQKEIYYKNIANGQKVCKGCHRTNFSDNAIRKKMIPVKGRKVESKFNIHNTTKKISGTHRHWAFEDAADIIESMDKQRKEKQKRLRREKRKLSYFFELFGDPAKRYELPKVGKQRVPRYLHKIIDKDSLTKKRGYSLSYIKNKIKISERNIERDEKSLRKASPIAFGARKIKMSKLDPKRAFDLENNVFKIPGKVIKGQYKFFGTNVANEHGKKFYKDRISKILAGKPKYFYLLRKKVAESDGNPIFEYYVQWSIDTETPAITSYDNILGIDAGITNLATTVLIPKNLSAEHCSHCGNNHVKPIFTKFFSGKELKAIK…
>Type_V_Cas14b.sr.Cas14b.3
LWTIVIGDFIEMPKQDLVTTGIKFKLDVDKETRKKLDDYFDEYGKAINFAVKIIQKNLKEDRFAGKIALGEDKKPLLDKDGKKIYNYPNESCSCGNQVRRYVNAKPFCVDCYKLKFTENGIRKRMYSARGRKADSDINIKNSTNKISKTHFNYAIREGFILDKSLKKQRSKRIKKLLELKRKLQEFIDIRQGQMVLCPKIKNQRVDKFIHPSWLKRDKKLEEFRGYSLSVVEGKIKIFNRNILREEDSLRQRGHVNFKANRIMLDKSVRFLDGGKVNFNLNKGLPKEYLLDLPKKENKLSWLNEKISLIKLQKPKYAYLLRREGSFFIQYTIENVPKTFSDYLGAIGIDRGISHIAVCTFVSKNGVNKAPVFFSSGEILKLKSLQKQRDLFLRGKHNKI…
>Type_V_Cas14b.sr.Cas14b.2
MEESIITGVKFKLRIDKETTKKLNEYFDEYGKAINFAVKIIQKELADDRFAGKAKLDQNKNPILDENGKKIYEFPDEFCSCGKQVNKYVNNKPFCQECYKIRFTENGIRKRMYSAKGRKAEHKINILNSTNKISKTHFNYAIREAFILDKSIKKQRKKRNERLRESKKRLQQFIDMRDGKREICPTIKGQKVDRFIHPSWITKDKKLEDFRGYTLSIINSKIKILDRNIKREEKSLKEKGQIIFKAKRLMLDKSIRFVGDRKVLFTISKTLPKEYELDLPSKEKRLNWLKEKIEIIKNQKPKYAYLLRKNIESEKKPNYEYYLQYTLEIKPELKDFYDGAIGIDRGINHIAVCTFISNDGKVTPPKFFSSGEILRLKNLQKERDRFLLRKHNKNRKKGN…
>Type_V_Cas14b.sr.Cas14b.6
MDEKHFFCSYCNKELKISKNLINKISKGSIREDEAVSKAISIHNKKEHSLILGIKFKLFIENKLDKKKLNEYFDNYSKAVTFAARIFDKIRSPYKFIGLKDKNTKKWTFPKAKCVFCLEEKEVAYANEKDNSKICTECYLKEFGENGIRKKIYSTRGRKVEPKYNIFNSTKELSSTHYNYAIRDAFQLLDALKKQRQKKLKSIFNQKLRLKEFEDIFSDPQKRIELSLKPHQREKRYIHLSKSGQESINRGYTLRFVRGKIKSLTRNIEREEKSLRKKTPIHFKGNRLMIFPAGIKFDFASNKVKISISKNLPNEFNFSGTNVKNEHGKSFFKSRIELIKTQKPKYAYVLRKIKREYSKLRNYEIEKIRLENPNADLCDFYLQYTIETESRNNEEINGI…
>Type_V_Cas14b.sr.Cas14b.9
MAEEKFFFCEKCNKDIKIPKNYINKQGAEEKARAKHEHRVHALILGIKFKIYPKKEDISKLNDYFDEYAKAVTFTAKIVDKLKAPFLFAGKRDKDTSKKKWVFPVDKCSFCKEKTEINYRTKQGKNICNSCYLTEFGEQGLLEKIYATKGRKVSSSFNLFNSTKKLTGTHNNYVVKESLQLLDALKKQRSKRLKKLSNTRRKLKQFEEMFEKEDKRFQLPLKEKQRELRFIHVSQKDRATEFKGYTMNKIKSKIKVLRRNIEREQRSLNRKSPVFFRGTRIRLSPSVQFDDKDNKIKLTLSKELPKEYSFSGLNVANEHGRKFFAEKLKLIKENKSKYAYLLRRQVNKNNKKPIYDYYLQYTVEFLPNIITNYNGILGIDRGINTLACIVLLENKKEKP…
>Type_V_Cas14c.sr.Cas14c.1
VINLFGYKFALYPNKTQEELLNKHLGECGWLYNKAIEQNEYYKADSNIEEAQKKFELLPDKNSDEAKVLRGNISKDNYVYRTLVKKKKSEINVQIRKAVVLRPAETIRNLAKVKKKGLSVGRLKFIPIREWDVLPFKQSDQIRLEENYLILEPYGRLKFKMHRPLLGKPKTFCIKRTATDRWTISFSTEYDDSNMRKNDGGQVGIDVGLKTHLRLSNENPDEDPRYPNPKIWKRYDRRLTILQRRISKSKKLGKNRTRLRLRLSRLWEKIRNSRADLIQNETYEILSENKLIAIEDLNVKGMQEKKDKKGRKGRTRAQEKGLHRSISDAAFSEFRRVLEYKAKRFGSEVKPVSAIDSSKECHNCGNKKGMPLESRIYECPKCGLKIDRDLNSAKVILAR…
>Type_V_Cas14c.sr.Cas14c.2
MIASIDYEAVSQALIVFEFKAKGKDSQYQAIDEAIRSYRFIRNSCLRYWMDNKKVGKYDLNKYCKVLAKQYPFANKLNSQARQSAAECSWSAISRFYDNCKRKVSGKKGFPKFKKHARSVEYKTSGWKLSENRKAITFTDKNGIGKLKLKGTYDLHFSQLEDMKRVRLVRRADGYYVQFCISVDVKVETEPTGKAIGLDVGIKYFLADSSGNTIENPQFYRKAEKKLNRANRRKSKKYIRGVKPQSKNYHKARCRYARKHLRVSRQRKEYCKRVAYCVIHSNDVVAYEDLNVKGMVKNRHLAKSISDVAWSTFRHWLEYFAIKYGKLTIPVAPHNTSQNCSNCDKKVPKSLSTRTHICHHCGYSEDRDVNAAKNILKKALSTVGQTGSLKLGEIEPLLV…
